# Supplementary material for: Refractory Metals and Oxides for High-Temperature Structural Color Filters
Source: ACS Appl Mater Interfaces. 2022 Dec 6;14(50):55745–52. doi: 10.1021/acsami.2c14613 (PMC9782350; doi:10.1021/acsami.2c14613)
Supplement: Supplementary file 1 — am2c14613_si_001.txt [file am2c14613_si_001.txt]

Wavelength (nm)	e1 Mo	e2 Mo	e1 Ru	e2 Ru	e1 Ta	e2 Ta	e1 W	e2 W	e1 MoO3	e2 MoO3	e1 RuO2	e2 RuO2	e1 Ta2O5	e2 Ta2O5	e1 WO3	e2 WO3
191.138412	7.460805	-0.001823	-2.630806	3.511	-1.847198	6.596101	17.631506	0.041442	-0.257149	0.506959	-0.06493	4.661846	2.554466	5.182212	-13.148753	20.913084
192.730133	7.336186	-0.001074	-2.662133	3.540119	-1.82967	6.628546	17.487473	0.042486	-0.242556	0.55964	0.157472	4.629755	2.628491	5.323152	-12.6478	21.691481
194.321869	7.211565	-0.000324	-2.697917	3.572333	-1.812142	6.660993	17.343166	0.043547	-0.227963	0.612322	0.349321	4.56697	2.712595	5.464704	-12.106475	22.438389
195.913666	7.08694	0.000426	-2.737549	3.607412	-1.794613	6.69344	17.198528	0.044625	-0.21337	0.665005	0.507307	4.485224	2.807245	5.606334	-11.527771	23.151304
197.505493	6.962312	0.001176	-2.780511	3.645153	-1.777083	6.725888	17.053507	0.045721	-0.198776	0.71769	0.632232	4.395006	2.912213	5.746555	-10.914816	23.828047
199.097366	6.837681	0.001925	-2.826358	3.685377	-1.759553	6.758337	16.908051	0.046835	-0.184182	0.770377	0.727569	4.3045	3.029262	5.886422	-10.270844	24.466766
200.68927	6.713047	0.002675	-2.874707	3.727927	-1.742023	6.790786	16.762102	0.047966	-0.169588	0.823064	0.798083	4.219357	3.158208	6.024249	-9.59915	25.065937
202.281219	6.58841	0.003425	-2.925228	3.772662	-1.724492	6.823237	16.615622	0.049116	-0.154993	0.875753	0.848802	4.142998	3.299453	6.159123	-8.903059	25.624357
203.873199	6.46377	0.004175	-2.977634	3.819455	-1.706961	6.855688	16.468554	0.050284	-0.140398	0.928443	0.884401	4.077126	3.453331	6.290027	-8.18589	26.141134
205.46524	6.339126	0.004925	-3.031674	3.868194	-1.689429	6.88814	16.320856	0.051471	-0.125802	0.981135	0.908905	4.022247	3.619011	6.415067	-7.450943	26.615665
207.057281	6.214482	0.005675	-3.087128	3.918777	-1.671898	6.920593	16.172483	0.052676	-0.111206	1.033827	0.925616	3.978099	3.798716	6.534585	-6.70147	27.047623
208.649384	6.089832	0.006425	-3.143808	3.971113	-1.654365	6.953046	16.023382	0.053899	-0.09661	1.086521	0.93715	3.94397	3.991525	6.646451	-5.940607	27.436966
210.241501	5.965182	0.007174	-3.201542	4.025117	-1.636832	6.9855	15.873518	0.055142	-0.082014	1.139216	0.945527	3.918926	4.197327	6.749207	-5.171453	27.783867
211.833694	5.840526	0.007924	-3.260185	4.080718	-1.619299	7.017956	15.722838	0.056403	-0.067417	1.191913	0.952276	3.901943	4.415849	6.841346	-4.396931	28.088753
213.425873	5.71587	0.008674	-3.319601	4.137843	-1.601766	7.050411	15.571305	0.057684	-0.05282	1.244609	0.958532	3.892003	4.645124	6.920846	-3.619903	28.352232
215.018143	5.591208	0.009424	-3.379678	4.196433	-1.584231	7.082868	15.418871	0.058984	-0.038222	1.297309	0.965128	3.888135	4.887361	6.987116	-2.843025	28.575123
216.610397	5.466547	0.010174	-3.440307	4.256428	-1.566697	7.115324	15.265497	0.060303	-0.023624	1.350008	0.972655	3.889443	5.140217	7.03799	-2.068871	28.75839
218.202713	5.341881	0.010924	-3.501399	4.317777	-1.549163	7.147782	15.111138	0.061641	-0.009026	1.402709	0.981527	3.895115	5.402531	7.071887	-1.299808	28.903164
219.795074	5.217212	0.011674	-3.562869	4.380432	-1.531627	7.180241	14.955752	0.063	0.005573	1.455411	0.992018	3.904424	5.671132	7.087307	-0.538069	29.010691
221.387451	5.092541	0.012424	-3.624642	4.444346	-1.514092	7.212701	14.799299	0.064378	0.020171	1.508115	1.0043	3.916723	5.947673	7.083132	0.214273	29.082333
222.979858	4.967868	0.013174	-3.686651	4.509479	-1.496556	7.245161	14.641738	0.065776	0.03477	1.560819	1.018463	3.931442	6.228545	7.058022	0.955303	29.119543
224.572296	4.843193	0.013924	-3.748835	4.575792	-1.47902	7.277621	14.483025	0.067194	0.04937	1.613524	1.034539	3.948077	6.51156	7.011025	1.683285	29.123852
226.164764	4.718514	0.014674	-3.811139	4.643249	-1.461483	7.310082	14.323116	0.068633	0.063969	1.66623	1.052516	3.966188	6.794323	6.941548	2.396635	29.096855
227.757294	4.593831	0.015424	-3.873515	4.711817	-1.443946	7.342545	14.161971	0.070092	0.078569	1.718938	1.072346	3.985387	7.0726	6.849975	3.093931	29.04019
229.349823	4.469149	0.016174	-3.935914	4.781463	-1.426409	7.375007	13.999552	0.071571	0.09317	1.771646	1.093954	4.005336	7.347261	6.735209	3.77387	28.955528
230.942413	4.344462	0.016925	-3.998296	4.852159	-1.408871	7.40747	13.835811	0.073071	0.10777	1.824356	1.11725	4.02574	7.613922	6.598179	4.435344	28.844564
232.535004	4.219774	0.017675	-4.060624	4.923876	-1.391333	7.439934	13.670707	0.074592	0.122371	1.877067	1.142127	4.046341	7.868446	6.440838	5.077357	28.709002
234.127655	4.095081	0.018425	-4.122862	4.996588	-1.373795	7.472399	13.504196	0.076134	0.136972	1.929779	1.168468	4.066918	8.111626	6.262485	5.699064	28.550543
235.720306	3.970389	0.019175	-4.184978	5.070269	-1.356256	7.504863	13.336239	0.077697	0.151574	1.982491	1.196149	4.08728	8.339563	6.065612	6.299722	28.370884
237.313019	3.845693	0.019925	-4.246943	5.144897	-1.338717	7.537329	13.166785	0.079281	0.166175	2.035205	1.225041	4.107263	8.550259	5.852127	6.878747	28.171703
238.905762	3.720993	0.020675	-4.308729	5.220448	-1.321178	7.569796	12.995792	0.080887	0.180777	2.08792	1.255013	4.126728	8.740959	5.6257	7.435654	27.954649
240.498505	3.596293	0.021426	-4.370311	5.2969	-1.303638	7.602263	12.823217	0.082514	0.19538	2.140636	1.285932	4.14556	8.912771	5.385886	7.970044	27.721354
242.091278	3.471592	0.022176	-4.431664	5.374233	-1.286098	7.63473	12.649014	0.084163	0.209982	2.193352	1.317665	4.163663	9.063488	5.13653	8.481646	27.473402
243.684113	3.346886	0.022926	-4.49277	5.452428	-1.268558	7.667198	12.473131	0.085834	0.224585	2.24607	1.35008	4.180963	9.192578	4.8802	8.970281	27.212339
245.276947	3.222179	0.023676	-4.553606	5.531466	-1.251017	7.699667	12.295523	0.087527	0.239188	2.298788	1.383049	4.197399	9.29934	4.621069	9.43584	26.939678
246.869827	3.097469	0.024426	-4.614153	5.611326	-1.233476	7.732136	12.11614	0.089242	0.253791	2.351508	1.416444	4.212928	9.385306	4.358325	9.878301	26.656879
248.462738	2.972756	0.025177	-4.674395	5.691993	-1.215935	7.764606	11.934931	0.090979	0.268395	2.404229	1.450144	4.227523	9.450227	4.095887	10.29772	26.365349
250.055664	2.848043	0.025927	-4.734312	5.773448	-1.198393	7.797077	11.751847	0.09274	0.282999	2.45695	1.484028	4.241167	9.494733	3.837505	10.694201	26.066462
251.648605	2.723328	0.026677	-4.793891	5.855674	-1.180852	7.829548	11.566834	0.094523	0.297603	2.509672	1.517983	4.253858	9.520444	3.581823	11.067923	25.76153
253.241608	2.598609	0.027428	-4.853118	5.938657	-1.16331	7.86202	11.379835	0.096329	0.312207	2.562395	1.551901	4.265604	9.528197	3.332141	11.419118	25.451809
254.834595	2.47389	0.028178	-4.911976	6.022379	-1.145767	7.894491	11.190799	0.098159	0.326811	2.615119	1.585677	4.276422	9.519351	3.089916	11.748053	25.138525
256.427643	2.349167	0.028928	-4.970456	6.106826	-1.128224	7.926964	10.99966	0.100014	0.341416	2.667844	1.619217	4.286341	9.495579	2.857702	12.055052	24.822832
258.020691	2.224442	0.029679	-5.028543	6.191983	-1.110681	7.959437	10.806364	0.101893	0.356021	2.72057	1.652427	4.295395	9.458029	2.63354	12.340466	24.50585
259.6138	2.099716	0.030429	-5.086225	6.277834	-1.093138	7.991911	10.610847	0.103797	0.370627	2.773297	1.685224	4.303629	9.40828	2.419647	12.604678	24.188644
261.206879	1.974989	0.031179	-5.143492	6.364364	-1.075595	8.024384	10.413046	0.105728	0.385232	2.826023	1.71753	4.311093	9.348238	2.217729	12.848102	23.872246
262.800018	1.850259	0.03193	-5.200334	6.451562	-1.058051	8.05686	10.212891	0.107687	0.399838	2.878752	1.749274	4.317843	9.278545	2.02556	13.071181	23.557621
264.393188	1.725526	0.03268	-5.256741	6.539412	-1.040507	8.089334	10.010312	0.109675	0.414443	2.931481	1.780393	4.323942	9.200874	1.844631	13.27437	23.24571
265.986389	1.600792	0.03343	-5.312703	6.6279	-1.022962	8.121811	9.805239	0.111695	0.42905	2.984211	1.810829	4.329456	9.117058	1.675951	13.458143	22.93741
267.579559	1.476058	0.034181	-5.36821	6.717012	-1.005418	8.154286	9.597596	0.113749	0.443656	3.036941	1.840533	4.334455	9.027219	1.517298	13.622989	22.633585
269.172791	1.35132	0.034931	-5.423256	6.806737	-0.987873	8.186763	9.3873	0.115841	0.458263	3.089672	1.869463	4.339015	8.932921	1.369581	13.76941	22.335049
270.766052	1.22658	0.035682	-5.477832	6.897062	-0.970328	8.21924	9.17427	0.117974	0.472869	3.142405	1.897584	4.343213	8.835782	1.233331	13.897915	22.042601
272.359314	1.10184	0.036432	-5.531929	6.98797	-0.952783	8.251718	8.95842	0.120154	0.487476	3.195137	1.924868	4.347129	8.735476	1.106492	14.009018	21.757011
273.952606	0.977098	0.037183	-5.585542	7.079452	-0.935237	8.284195	8.739661	0.122387	0.502083	3.24787	1.951295	4.350846	8.633386	0.989589	14.103242	21.479013
275.545959	0.852352	0.037933	-5.638663	7.171495	-0.917691	8.316674	8.517886	0.124682	0.516691	3.300605	1.976854	4.354445	8.530869	0.882831	14.181116	21.209322
277.139282	0.727606	0.038684	-5.691285	7.264086	-0.900145	8.349153	8.293002	0.12705	0.531298	3.35334	2.001539	4.358013	8.427269	0.784435	14.243167	20.948645
278.732635	0.602859	0.039434	-5.743402	7.357212	-0.882599	8.381632	8.064901	0.129501	0.545906	3.406075	2.025351	4.361634	8.323778	0.694677	14.289927	20.69766
280.326019	0.478109	0.040184	-5.795009	7.450861	-0.865052	8.414112	7.833471	0.132051	0.560514	3.458812	2.048302	4.365392	8.221512	0.613574	14.321934	20.457043
281.919403	0.35336	0.040935	-5.846099	7.54502	-0.847506	8.446591	7.598597	0.134719	0.575122	3.511548	2.070408	4.369372	8.119609	0.539653	14.339725	20.227459
283.512848	0.228606	0.041685	-5.896668	7.639679	-0.829958	8.479073	7.360147	0.137525	0.589731	3.564286	2.091694	4.373658	8.019073	0.473026	14.343843	20.009563
285.106262	0.103853	0.042436	-5.94671	7.734825	-0.812411	8.511553	7.118001	0.140497	0.604339	3.617024	2.112193	4.378331	7.92083	0.413605	14.334834	19.804026
286.699738	-0.020902	0.043187	-5.99622	7.830446	-0.794864	8.544034	6.872015	0.143664	0.618948	3.669763	2.131944	4.383471	7.823908	0.360221	14.313254	19.611507
288.293182	-0.145658	0.043937	-6.045194	7.926528	-0.777317	8.576515	6.622051	0.147065	0.633556	3.722502	2.150995	4.389154	7.729168	0.312891	14.279668	19.432684
289.886688	-0.270417	0.044688	-6.093628	8.023065	-0.759769	8.608997	6.36795	0.15074	0.648165	3.775243	2.169401	4.395455	7.637364	0.271457	14.234648	19.268238
291.480194	-0.395176	0.045438	-6.141518	8.12004	-0.742221	8.641479	6.109564	0.154742	0.662774	3.827983	2.187225	4.402444	7.547518	0.235041	14.178786	19.118879
293.07373	-0.519937	0.046189	-6.18886	8.217443	-0.724673	8.673963	5.846723	0.159127	0.677384	3.880724	2.204535	4.410187	7.460363	0.203589	14.112693	18.985331
294.667297	-0.6447	0.046939	-6.235651	8.315264	-0.707124	8.706446	5.579257	0.163963	0.691993	3.933466	2.22141	4.418743	7.376536	0.176912	14.037001	18.86834
296.260834	-0.773605	0.047711	-6.281887	8.413488	-0.689576	8.738929	5.30699	0.169326	0.70906	3.986332	2.237932	4.428166	7.295108	0.154379	13.952379	18.768694
297.854431	-0.903605	0.048488	-6.327564	8.512108	-0.672027	8.771413	5.029735	0.175307	0.726775	4.039231	2.254194	4.438504	7.216727	0.135888	13.859528	18.687204
299.448029	-1.033608	0.049265	-6.372682	8.61111	-0.654478	8.803897	4.7473	0.182003	0.74449	4.092131	2.270292	4.449795	7.141954	0.121238	13.7592	18.624729
301.041626	-1.167241	0.05006	-6.417235	8.710483	-0.642398	8.834459	4.459493	0.18953	0.764273	4.145002	2.286329	4.462071	7.069983	0.110003	13.652203	18.582163
302.635254	-1.3028	0.050864	-6.461224	8.810216	-0.633216	8.864004	4.166108	0.198014	0.785151	4.197859	2.302415	4.475352	7.001866	0.10209	13.539405	18.56045
304.228912	-1.438362	0.051668	-6.504645	8.910299	-0.624034	8.893549	3.866939	0.207599	0.806029	4.250716	2.318662	4.489648	6.936959	0.09717	13.421766	18.560585
305.822571	-1.576972	0.052487	-6.547495	9.010719	-0.614852	8.923094	3.56178	0.218444	0.828563	4.303441	2.335187	4.504957	6.876137	0.095108	13.300336	18.583612
307.416199	-1.718439	0.05332	-6.589774	9.111465	-0.605669	8.95264	3.250419	0.230726	0.852648	4.356041	2.352111	4.521265	6.820782	0.094874	13.17628	18.630629
309.009918	-1.859911	0.054153	-6.63148	9.212529	-0.596487	8.982185	2.932631	0.244642	0.876734	4.408643	2.369555	4.538544	6.769192	0.094689	13.050896	18.702784
310.603577	-2.003765	0.054997	-6.672611	9.313896	-0.591189	9.012888	2.608218	0.260404	0.902045	4.461062	2.387637	4.556751	6.720784	0.094501	12.925642	18.801275
312.197327	-2.151532	0.055859	-6.713167	9.415561	-0.592263	9.045489	2.27695	0.278251	0.929366	4.513183	2.406477	4.575829	6.675345	0.094313	12.802151	18.927349
313.791046	-2.2993	0.056721	-6.753146	9.517507	-0.593336	9.07809	1.938626	0.298437	0.956687	4.565304	2.42619	4.595704	6.631983	0.094123	12.682282	19.082277
315.384766	-2.44869	0.057591	-6.792547	9.619725	-0.59441	9.110691	1.593039	0.321241	0.984791	4.617252	2.446883	4.616288	6.590745	0.09393	12.568134	19.267361
316.978516	-2.603181	0.058484	-6.83137	9.722208	-0.595483	9.143292	1.239984	0.346964	1.015357	4.668657	2.468654	4.637477	6.551657	0.093738	12.462086	19.4839
318.572266	-2.757672	0.059378	-6.869615	9.824941	-0.596557	9.175895	0.87927	0.375931	1.045923	4.720063	2.491591	4.659153	6.51407	0.093542	12.366843	19.733166
320.166046	-2.912915	0.060275	-6.907281	9.927916	-0.59823	9.209783	0.51071	0.408488	1.076826	4.771369	2.515769	4.681181	6.478308	0.093347	12.285479	20.016371
321.759827	-3.074605	0.061202	-6.944368	10.031121	-0.605054	9.254725	0.134137	0.445006	1.110626	4.821816	2.541243	4.703418	6.443798	0.093148	12.221477	20.33461
323.353607	-3.236297	0.062129	-6.980877	10.134548	-0.611878	9.299669	-0.250613	0.485878	1.144426	4.872264	2.568051	4.725709	6.410665	0.092949	12.178777	20.68881
324.947418	-3.397989	0.063056	-7.016807	10.238185	-0.618702	9.344613	-0.643678	0.531522	1.178226	4.922711	2.59621	4.747891	6.379006	0.09275	12.161823	21.07963
326.541229	-3.567152	0.064018	-7.05216	10.342023	-0.625526	9.389557	-1.045188	0.582376	1.215123	4.971993	2.625715	4.769798	6.348338	0.092548	12.175598	21.507389
328.13504	-3.736568	0.064981	-7.086935	10.44605	-0.63235	9.434501	-1.455234	0.638901	1.252124	5.021234	2.656533	4.791262	6.318974	0.092346	12.225655	21.971897
329.728882	-3.905989	0.065944	-7.121134	10.550259	-0.639174	9.479445	-1.873917	0.701582	1.289126	5.070476	2.688611	4.812119	6.290469	0.092142	12.318128	22.472376
331.322693	-4.082308	0.06694	-7.154757	10.654635	-0.638621	9.537374	-2.301275	0.770919	1.328738	5.118507	2.721866	4.832213	6.262955	0.091938	12.459712	23.007189
332.916565	-4.260043	0.067943	-7.187807	10.759174	-0.636555	9.597963	-2.737351	0.847434	1.368886	5.166292	2.756195	4.851398	6.236536	0.091733	12.657626	23.573727
334.510437	-4.437781	0.068946	-7.220284	10.863864	-0.63449	9.658554	-3.182146	0.931668	1.409034	5.214077	2.791472	4.869547	6.210826	0.091527	12.919502	24.168129
336.104279	-4.621735	0.06998	-7.252189	10.968694	-0.632424	9.719144	-3.635618	1.024171	1.451304	5.260678	2.827549	4.886548	6.185953	0.09132	13.253208	24.78503
337.698151	-4.808449	0.071028	-7.283525	11.073656	-0.630359	9.779735	-4.097718	1.125515	1.494516	5.306755	2.864266	4.902317	6.162014	0.091113	13.666631	25.417389
339.292023	-4.995162	0.072076	-7.314292	11.17874	-0.628293	9.840325	-4.568344	1.236279	1.537728	5.352832	2.901445	4.916793	6.138673	0.090904	14.1673	26.05619
340.885925	-5.187283	0.073153	-7.344495	11.283937	-0.61334	9.90244	-5.047368	1.357052	1.582585	5.397823	2.938906	4.929945	6.116183	0.090696	14.761972	26.690338
342.479797	-5.383717	0.074252	-7.374133	11.389236	-0.588087	9.965771	-5.534607	1.488429	1.628756	5.441945	2.976461	4.94177	6.094226	0.090486	15.456035	27.306541
344.073669	-5.580155	0.075351	-7.40321	11.494631	-0.562834	10.029102	-6.029868	1.631014	1.674927	5.486067	3.013928	4.952293	6.072916	0.090276	16.252932	27.889456
345.667572	-5.781017	0.076476	-7.431728	11.60011	-0.537582	10.092435	-6.532895	1.785408	1.722283	5.529269	3.051129	4.961569	6.052347	0.090066	17.153404	28.421883
347.261505	-5.988023	0.077636	-7.459691	11.705667	-0.512328	10.155767	-7.043407	1.952215	1.771282	5.571197	3.0879	4.969678	6.032235	0.089854	18.154861	28.885324
348.855408	-6.195025	0.078796	-7.487098	11.811289	-0.487076	10.219099	-7.561059	2.132028	1.820281	5.613123	3.124089	4.976726	6.012805	0.089644	19.250715	29.26071
350.44931	-6.405279	0.079977	-7.513956	11.916971	-0.456072	10.27706	-8.085497	2.325444	1.870033	5.654366	3.159567	4.982837	5.993786	0.089432	20.430096	29.529438
352.043243	-6.623809	0.08121	-7.540266	12.022704	-0.410419	10.321336	-8.616299	2.533041	1.921704	5.693867	3.194222	4.988155	5.975284	0.089219	21.677645	29.674538
353.637146	-6.842339	0.082444	-7.566031	12.128477	-0.364767	10.365612	-9.153012	2.755388	1.973374	5.733367	3.227971	4.992836	5.957383	0.089007	22.973885	29.681961
355.231079	-7.062698	0.08369	-7.591256	12.234283	-0.319114	10.409887	-9.695143	2.993037	2.025406	5.772485	3.26075	4.997044	5.939841	0.088794	24.295918	29.541784
356.825012	-7.29385	0.085014	-7.615942	12.340115	-0.273461	10.454164	-10.242154	3.246521	2.079568	5.809343	3.292525	5.000948	5.922858	0.088582	25.618574	29.24918
358.418945	-7.525005	0.086339	-7.640095	12.445964	-0.227808	10.49844	-10.793484	3.516354	2.133732	5.846201	3.323284	5.004722	5.906201	0.088368	26.915871	28.804976
360.012878	-7.756269	0.087664	-7.663716	12.55182	-0.18215	10.542474	-11.348498	3.803016	2.187912	5.883036	3.35304	5.008531	5.889963	0.088155	28.162521	28.215773
361.606812	-8.001311	0.089104	-7.686812	12.657679	-0.135782	10.556821	-11.906569	4.106972	2.244365	5.91705	3.381827	5.01254	5.874224	0.087942	29.335606	27.493437
363.200745	-8.246349	0.090544	-7.709384	12.763529	-0.089415	10.571168	-12.46699	4.428641	2.300816	5.951064	3.409703	5.016904	5.858772	0.087728	30.415714	26.654272
364.794678	-8.491392	0.091984	-7.731439	12.869366	-0.043048	10.585515	-13.029066	4.768427	2.357269	5.985079	3.436741	5.021766	5.843694	0.087514	31.387985	25.717686
366.388611	-8.74981	0.093555	-7.752979	12.97518	0.00332	10.599862	-13.592035	5.126683	2.415521	6.016459	3.463032	5.027256	5.829063	0.087301	32.242424	24.704891
367.982544	-9.010201	0.095146	-7.774009	13.080963	0.049687	10.614209	-14.15511	5.503722	2.474039	6.047448	3.488682	5.033493	5.814687	0.087087	32.973934	23.637505
369.576477	-9.270597	0.096737	-7.794533	13.186711	0.096054	10.628556	-14.717506	5.899836	2.532558	6.078438	3.513808	5.040579	5.800731	0.086874	33.581951	22.536304
371.170441	-9.543525	0.098476	-7.814557	13.292416	0.128796	10.626739	-15.278382	6.315256	2.592417	6.107091	3.538537	5.048601	5.787006	0.08666	34.069698	21.420391
372.764343	-9.820985	0.100267	-7.834084	13.398068	0.156606	10.619072	-15.836879	6.750168	2.65276	6.134898	3.563002	5.057628	5.773595	0.086446	34.443401	20.306534
374.358307	-10.098448	0.102059	-7.853119	13.503664	0.184417	10.611405	-16.392147	7.204733	2.713105	6.162704	3.587343	5.067717	5.760563	0.086233	34.711464	19.208769
375.952209	-10.387314	0.104013	-7.871667	13.609195	0.212227	10.603739	-16.943281	7.679035	2.774385	6.188529	3.611704	5.078907	5.747739	0.08602	34.883614	18.138454
377.546173	-10.683871	0.106076	-7.889734	13.714656	0.240038	10.596072	-17.489403	8.173141	2.836299	6.21302	3.63623	5.091219	5.735273	0.085807	34.970264	17.104244
379.140076	-10.980424	0.108139	-7.907325	13.820039	0.267848	10.588406	-18.029587	8.687038	2.898212	6.237509	3.661066	5.104664	5.722999	0.085594	34.981934	16.112453
380.734009	-11.286883	0.110376	-7.924443	13.925338	0.284378	10.578252	-18.562931	9.220687	2.960723	6.260422	3.686357	5.119236	5.710988	0.08538	34.928833	15.167253
382.327942	-11.60495	0.112815	-7.941096	14.030548	0.287695	10.565186	-19.088518	9.773987	3.023937	6.281487	3.712247	5.134913	5.699303	0.085168	34.82058	14.271084
383.921844	-11.923017	0.115255	-7.957287	14.135663	0.291011	10.552118	-19.605433	10.346791	3.087151	6.302552	3.738875	5.151663	5.68779	0.084955	34.666027	13.42496
385.515778	-12.248995	0.117869	-7.973023	14.240678	0.294327	10.539052	-20.112761	10.9389	3.150696	6.322484	3.766376	5.169439	5.676585	0.084744	34.47316	12.628782
387.10968	-12.591511	0.120847	-7.98831	14.345585	0.297643	10.525985	-20.6096	11.550065	3.214933	6.340044	3.794882	5.188184	5.66554	0.084531	34.249062	11.881607
388.703583	-12.934023	0.123826	-8.003151	14.450379	0.300959	10.512918	-21.095047	12.179976	3.27917	6.357605	3.824515	5.207828	5.65472	0.084319	33.999954	11.181887
390.297485	-13.281773	0.126956	-8.017554	14.555057	0.300778	10.501184	-21.568228	12.828295	3.343545	6.374501	3.855394	5.228291	5.644182	0.084108	33.731216	10.527629
391.891388	-13.652355	0.130748	-8.031525	14.659612	0.285357	10.495251	-22.028275	13.494625	3.408523	6.388506	3.887631	5.249483	5.633788	0.083897	33.447472	9.916577
393.485291	-14.022938	0.134539	-8.045067	14.76404	0.269936	10.489319	-22.47434	14.178524	3.473502	6.402511	3.921329	5.271304	5.623662	0.083687	33.152645	9.346323
395.079163	-14.39514	0.138396	-8.058188	14.868336	0.254516	10.483386	-22.9056	14.879504	3.538503	6.416338	3.956582	5.293647	5.61367	0.083475	32.850056	8.814395
396.673035	-14.798326	0.143499	-8.070895	14.972494	0.239095	10.477453	-23.321245	15.597019	3.603939	6.426764	3.993474	5.316395	5.603872	0.083265	32.542492	8.31833
398.266907	-15.201512	0.148601	-8.083192	15.076511	0.223675	10.471521	-23.72051	16.330507	3.669374	6.437191	4.032084	5.339426	5.59432	0.083056	32.232262	7.855703
399.860779	-15.604698	0.153704	-8.095085	15.180384	0.208254	10.465589	-24.102652	17.079351	3.73481	6.447617	4.072478	5.362609	5.584889	0.082846	31.921268	7.424186
401.454651	-16.042902	0.160868	-8.106582	15.284106	0.184056	10.470036	-24.466953	17.842897	3.800408	6.454783	4.114712	5.38581	5.575636	0.082636	31.611082	7.021556
403.048523	-16.484451	0.168229	-8.117686	15.387674	0.159018	10.475474	-24.812735	18.620443	3.866019	6.461637	4.158829	5.408886	5.566612	0.082428	31.30298	6.64572
404.642334	-16.925993	0.175589	-8.128407	15.491085	0.133981	10.480914	-25.139353	19.411264	3.93163	6.468492	4.204864	5.431695	5.557697	0.08222	30.997984	6.294704
406.236176	-17.402985	0.186104	-8.138748	15.594337	0.108943	10.486353	-25.446215	20.214628	3.997165	6.472601	4.25284	5.454087	5.549	0.082013	30.696899	5.966658
407.830017	-17.890224	0.19753	-8.148718	15.697422	0.083906	10.491793	-25.732742	21.029724	4.062677	6.475917	4.302768	5.475912	5.540406	0.081805	30.400377	5.659879
409.423828	-18.377466	0.208957	-8.158321	15.800342	0.058869	10.497231	-25.998419	21.855751	4.128189	6.479233	4.354645	5.497019	5.531966	0.081597	30.108904	5.372778
411.017639	-18.899769	0.225124	-8.167564	15.90309	0.032011	10.509065	-26.242756	22.69186	4.193466	6.480328	4.408459	5.517254	5.523729	0.081392	29.822855	5.103892
412.61142	-19.441929	0.243975	-8.176455	16.005665	0.004122	10.524518	-26.465321	23.537205	4.258611	6.480165	4.464183	5.536466	5.515585	0.081185	29.542498	4.851864
414.205231	-19.984089	0.262826	-8.184998	16.108065	-0.023767	10.53997	-26.665714	24.390909	4.323756	6.480002	4.521779	5.554504	5.507633	0.08098	29.268015	4.615448
415.798981	-20.559429	0.288382	-8.1932	16.210285	-0.051654	10.555423	-26.843584	25.252048	4.388588	6.478138	4.581196	5.57122	5.499771	0.080775	28.999537	4.393505
417.392761	-21.167809	0.32061	-8.201069	16.312326	-0.079543	10.570876	-26.998632	26.119774	4.453112	6.474581	4.642374	5.58647	5.492043	0.08057	28.737106	4.184966
418.986511	-21.776171	0.352836	-8.20861	16.414185	-0.107431	10.586329	-27.130589	26.993109	4.517634	6.471025	4.705235	5.600113	5.484494	0.080366	28.480755	3.988875
420.580261	-22.413425	0.393555	-8.215829	16.515858	-0.135166	10.604303	-27.239244	27.871153	4.581842	6.466271	4.769696	5.612017	5.477026	0.080162	28.230453	3.804335
422.173981	-23.101122	0.449107	-8.222733	16.617344	-0.162632	10.626683	-27.32443	28.752949	4.645501	6.459427	4.835658	5.622051	5.469686	0.079959	27.986158	3.630534
423.767731	-23.788839	0.50466	-8.229329	16.718643	-0.190099	10.649063	-27.386026	29.637615	4.70916	6.452584	4.903018	5.630098	5.462511	0.079757	27.74778	3.466708
425.36142	-24.497732	0.569042	-8.235623	16.819754	-0.217565	10.671442	-27.423952	30.524158	4.772572	6.445024	4.971655	5.636045	5.45541	0.079554	27.51524	3.312177
426.955078	-25.278868	0.663527	-8.241622	16.92067	-0.24503	10.693821	-27.438173	31.411644	4.835142	6.43502	5.041444	5.639791	5.44847	0.079354	27.288427	3.166304
428.548767	-26.060026	0.758016	-8.247332	17.0214	-0.272497	10.716201	-27.428703	32.299198	4.897715	6.425017	5.112257	5.641243	5.441598	0.079152	27.067213	3.028495
430.142426	-26.850704	0.858029	-8.252758	17.121935	-0.299842	10.738961	-27.395597	33.185841	4.960169	6.414744	5.183948	5.640321	5.434839	0.078951	26.85148	2.898219
431.736084	-27.738611	1.014359	-8.257908	17.222279	-0.325962	10.765615	-27.338953	34.070686	5.021447	6.401725	5.256372	5.636955	5.428229	0.078752	26.641094	2.774978
433.329742	-28.626518	1.170688	-8.262788	17.322432	-0.352082	10.792269	-27.258907	34.952827	5.082725	6.388706	5.329381	5.631088	5.421683	0.078553	26.435917	2.658313
434.92334	-29.514397	1.327013	-8.267405	17.422388	-0.378201	10.818921	-27.155642	35.831348	5.144001	6.375687	5.402813	5.622674	5.415241	0.078354	26.235815	2.547806
436.516937	-30.513142	1.572059	-8.271763	17.522152	-0.40432	10.845574	-27.029377	36.705402	5.203869	6.35995	5.476517	5.611681	5.40894	0.078156	26.040646	2.443064
438.110535	-31.51749	1.821588	-8.27587	17.621725	-0.430439	10.872227	-26.880363	37.574123	5.263667	6.344074	5.550331	5.598089	5.402698	0.077958	25.850267	2.343727
439.704102	-32.521809	2.07111	-8.279733	17.721104	-0.456557	10.898879	-26.708902	38.436653	5.323462	6.3282	5.624095	5.58189	5.396552	0.077761	25.664553	2.249465
441.297668	-33.622894	2.429039	-8.283356	17.820292	-0.481663	10.927633	-26.515318	39.292191	5.381918	6.310138	5.697652	5.563089	5.390538	0.077565	25.483356	2.159968
442.891205	-34.746048	2.811689	-8.286746	17.919289	-0.506538	10.956868	-26.299973	40.139938	5.44007	6.291577	5.770846	5.541704	5.384578	0.077369	25.306547	2.07495
444.484772	-35.869202	3.194339	-8.28991	18.018099	-0.531413	10.986102	-26.063259	40.979122	5.498221	6.273017	5.843524	5.517763	5.378709	0.077173	25.133993	1.994146
446.078278	-37.066513	3.69886	-8.292852	18.116716	-0.556288	11.015336	-25.805609	41.808968	5.55516	6.252761	5.915533	5.491308	5.372963	0.07698	24.965574	1.917314
447.671722	-38.299232	4.261605	-8.295579	18.215147	-0.581161	11.044568	-25.527481	42.62875	5.611518	6.231696	5.986732	5.46239	5.367269	0.076785	24.801165	1.844225
449.265198	-39.531956	4.824349	-8.298098	18.313393	-0.606035	11.073801	-25.229345	43.43779	5.667876	6.210631	6.056983	5.43107	5.361693	0.076593	24.640636	1.774665
450.858643	-40.810413	5.511431	-8.300411	18.411455	-0.63043	11.103922	-24.911711	44.235424	5.723204	6.188316	6.126155	5.397418	5.356166	0.076399	24.483875	1.708438
452.452087	-42.128014	6.30492	-8.302527	18.509336	-0.654416	11.134803	-24.575106	45.021004	5.777649	6.164931	6.194125	5.361514	5.350718	0.076207	24.330765	1.645359
454.045502	-43.445572	7.098384	-8.304451	18.607037	-0.678401	11.165684	-24.220093	45.793896	5.832092	6.141547	6.260775	5.323444	5.345385	0.076016	24.181204	1.585259
455.638916	-44.779854	8.00396	-8.306188	18.704563	-0.702386	11.196564	-23.847235	46.553539	5.885727	6.11731	6.325999	5.283304	5.340093	0.075825	24.035076	1.527977
457.232269	-46.139076	9.076986	-8.307742	18.801912	-0.72637	11.227444	-23.457132	47.299355	5.938153	6.091797	6.389698	5.241192	5.334879	0.075634	23.892286	1.473366
458.825623	-47.498302	10.150013	-8.30912	18.89909	-0.750355	11.258323	-23.050388	48.030849	5.990578	6.066284	6.451783	5.197213	5.329771	0.075445	23.752731	1.421284
460.418945	-48.852066	11.307094	-8.310327	18.996099	-0.774187	11.289505	-22.62763	48.747509	6.04245	6.040263	6.512173	5.151477	5.324704	0.075256	23.616318	1.371603
462.012268	-50.190632	12.699885	-8.311367	19.092943	-0.797596	11.321538	-22.189489	49.448895	6.092775	6.012814	6.5708	5.104093	5.319708	0.075067	23.48295	1.3242
463.60556	-51.529202	14.092676	-8.312245	19.189629	-0.821005	11.35357	-21.736609	50.134575	6.143099	5.985364	6.627602	5.055175	5.314812	0.07488	23.352539	1.27896
465.198822	-52.85524	15.528349	-8.312966	19.286154	-0.844413	11.385602	-21.269663	50.804134	6.193152	5.957697	6.682524	5.004842	5.309953	0.074692	23.225002	1.235778
466.792084	-54.093693	17.265053	-8.313536	19.382524	-0.867821	11.417634	-20.789301	51.45723	6.241313	5.928502	6.735526	4.953207	5.305163	0.074505	23.100254	1.194551
468.385315	-55.332111	19.001705	-8.313956	19.478745	-0.891228	11.449664	-20.296215	52.093506	6.289471	5.899307	6.786572	4.900386	5.300467	0.07432	22.97822	1.155188
469.978516	-56.57053	20.738358	-8.314233	19.57482	-0.914635	11.481695	-19.791067	52.712681	6.33763	5.870113	6.835637	4.846496	5.295806	0.074135	22.858818	1.117597
471.571686	-57.619888	22.815622	-8.31437	19.670752	-0.937684	11.514587	-19.274553	53.314461	6.383608	5.839381	6.882703	4.791649	5.291209	0.07395	22.741978	1.081697
473.164856	-58.666664	24.897543	-8.314371	19.766548	-0.960728	11.547492	-18.747349	53.898624	6.429557	5.808629	6.92776	4.735957	5.286674	0.073765	22.627628	1.047409
474.757965	-59.713406	26.979401	-8.31424	19.862209	-0.98377	11.580396	-18.210148	54.464939	6.475505	5.777878	6.970804	4.679529	5.282227	0.073583	22.515701	1.014658
476.351074	-60.516289	29.331917	-8.31398	19.957747	-1.006813	11.613298	-17.663628	55.013248	6.519556	5.745961	7.011841	4.622471	5.277811	0.0734	22.40613	0.983376
477.944153	-61.275459	31.732849	-8.313596	20.05316	-1.029856	11.646201	-17.10848	55.543373	6.563265	5.713836	7.05088	4.564887	5.273455	0.073217	22.298853	0.953496
479.537201	-62.03463	34.133778	-8.313088	20.148458	-1.052898	11.679103	-16.545376	56.05521	6.606974	5.681711	7.087938	4.506873	5.269182	0.073037	22.19381	0.924956
481.130219	-62.525269	36.721695	-8.312462	20.243643	-1.075776	11.712495	-15.975008	56.548645	6.649086	5.648738	7.123035	4.448527	5.264938	0.072856	22.090944	0.897699
482.723236	-62.90596	39.3862	-8.311719	20.338724	-1.098587	11.746086	-15.398023	57.023628	6.690545	5.615418	7.156199	4.389938	5.260751	0.072675	21.990196	0.871667
484.316223	-63.28664	42.050625	-8.310863	20.433706	-1.121398	11.779676	-14.815115	57.480095	6.732003	5.582099	7.187459	4.331194	5.256642	0.072496	21.891518	0.846811
485.909119	-63.407917	44.818085	-8.309895	20.528591	-1.144208	11.813266	-14.226933	57.91803	6.772176	5.548196	7.216848	4.272377	5.252562	0.072317	21.794857	0.823079
487.502106	-63.334087	47.663181	-8.308816	20.623394	-1.167019	11.846857	-13.634092	58.337471	6.811386	5.513853	7.244408	4.21356	5.248532	0.072139	21.700157	0.800424
489.094971	-63.260265	50.508106	-8.30763	20.718113	-1.189828	11.880445	-13.037292	58.738407	6.850594	5.47951	7.270176	4.154822	5.244555	0.071961	21.607384	0.778802
490.687836	-62.967571	53.385654	-8.306336	20.812759	-1.212575	11.91427	-12.43712	59.120918	6.888836	5.444797	7.294196	4.096229	5.240652	0.071785	21.516483	0.758172
492.28067	-62.386906	56.306046	-8.304938	20.907337	-1.23524	11.948406	-11.834215	59.485073	6.925809	5.409595	7.316514	4.037844	5.236774	0.071608	21.427418	0.738493
493.873474	-61.806244	59.226437	-8.303436	21.001854	-1.257905	11.982542	-11.229172	59.830978	6.962782	5.374393	7.337176	3.979727	5.232945	0.071432	21.340143	0.719727
495.466248	-61.070724	62.134022	-8.30183	21.096319	-1.280569	12.016676	-10.622598	60.158745	6.999108	5.338984	7.356231	3.921932	5.229187	0.071258	21.254625	0.701838
497.059021	-59.961025	65.010887	-8.30012	21.190739	-1.303234	12.050811	-10.015055	60.468521	7.033873	5.303077	7.373729	3.864511	5.225451	0.071083	21.170822	0.684791
498.651764	-58.85136	67.887672	-8.298307	21.285118	-1.325897	12.084944	-9.407141	60.760456	7.068636	5.26717	7.389719	3.80751	5.221762	0.070909	21.088707	0.668555
500.244446	-57.662251	70.738846	-8.296391	21.379463	-1.348548	12.119143	-8.799406	61.034725	7.103065	5.231179	7.404252	3.750973	5.218118	0.070736	21.008244	0.653098
501.837097	-56.034737	73.44928	-8.294371	21.473789	-1.37113	12.153702	-8.192368	61.291531	7.135655	5.194714	7.417378	3.694936	5.214541	0.070564	20.929405	0.63839
503.429749	-54.407276	76.15963	-8.292245	21.568096	-1.393712	12.18826	-7.586576	61.531078	7.168245	5.158248	7.429151	3.639436	5.210984	0.070392	20.852167	0.624404
505.022369	-52.773159	78.866013	-8.290013	21.662397	-1.416294	12.222819	-6.982526	61.753593	7.200805	5.121778	7.439618	3.584503	5.20747	0.07022	20.776505	0.611112
506.614929	-50.671997	81.293816	-8.287673	21.756697	-1.438876	12.257377	-6.380728	61.959316	7.231266	5.08489	7.448831	3.530167	5.204	0.070049	20.702406	0.59849
508.207458	-48.5709	83.721535	-8.285223	21.851004	-1.461456	12.291933	-5.781658	62.148495	7.261727	5.048004	7.45684	3.476453	5.200591	0.06988	20.629862	0.586512
509.799988	-46.469803	86.149261	-8.28266	21.945328	-1.484037	12.326489	-5.185766	62.3214	7.292187	5.011117	7.463693	3.423381	5.197201	0.069711	20.55888	0.575156
511.392487	-44.018547	88.242401	-8.279982	22.039677	-1.506595	12.361326	-4.593521	62.478306	7.320832	4.973971	7.469439	3.370972	5.193851	0.069542	20.489523	0.564394
512.984924	-41.517067	90.287437	-8.277185	22.134056	-1.529149	12.396201	-4.005352	62.619503	7.349215	4.93679	7.474124	3.319243	5.190541	0.069374	20.421856	0.55399
514.577271	-39.015663	92.332405	-8.274266	22.228476	-1.551703	12.431076	-3.421671	62.745289	7.377597	4.899609	7.477796	3.268208	5.187289	0.069207	20.355673	0.543817
516.169678	-36.290363	94.040207	-8.271222	22.322947	-1.574257	12.46595	-2.842858	62.855976	7.404497	4.862297	7.480498	3.217876	5.184055	0.06904	20.290861	0.533869
517.762085	-33.48415	95.626167	-8.268046	22.417477	-1.59681	12.500825	-2.269301	62.951878	7.430861	4.824936	7.482277	3.168258	5.180859	0.068874	20.227345	0.52414
519.35437	-30.67811	97.212029	-8.264735	22.51207	-1.619362	12.535697	-1.7014	63.033318	7.457223	4.787579	7.483173	3.119364	5.177699	0.068708	20.165068	0.514625
520.946655	-27.756155	98.496391	-8.261283	22.606739	-1.641932	12.570704	-1.139468	63.100628	7.482423	4.750178	7.483229	3.071196	5.174595	0.068544	20.103973	0.505318
522.538879	-24.755234	99.575073	-8.257684	22.70149	-1.664513	12.605802	-0.583854	63.154148	7.506829	4.712749	7.482485	3.023761	5.171507	0.068379	20.044018	0.496215
524.131042	-21.754404	100.653725	-8.253931	22.796333	-1.687092	12.640899	-0.034875	63.194218	7.531234	4.675321	7.48098	2.977061	5.168453	0.068215	19.985159	0.487309
525.723267	-18.717222	101.493782	-8.250019	22.891279	-1.709672	12.675995	0.507186	63.221191	7.554781	4.637905	7.478752	2.931095	5.165434	0.068052	19.927355	0.478597
527.315369	-15.63646	102.047165	-8.245939	22.986332	-1.732252	12.711091	1.042023	63.235413	7.577296	4.600505	7.475836	2.885864	5.162467	0.067891	19.870575	0.470073
528.907471	-12.555792	102.600533	-8.241684	23.081501	-1.75483	12.746185	1.569369	63.237244	7.599811	4.563106	7.472269	2.841367	5.159515	0.067729	19.814787	0.461734
530.499573	-9.484992	102.99247	-8.237246	23.176798	-1.777435	12.781325	2.088987	63.227039	7.621754	4.525743	7.468084	2.797599	5.156596	0.067567	19.759956	0.453573
532.091553	-6.43596	103.031334	-8.232614	23.272224	-1.800098	12.816562	2.600608	63.205162	7.642447	4.488462	7.463314	2.75456	5.153709	0.067407	19.706059	0.445587
533.683533	-3.386929	103.070198	-8.22778	23.367794	-1.822761	12.851798	3.104042	63.171978	7.66314	4.451182	7.457989	2.712243	5.150854	0.067246	19.653063	0.437772
535.275513	-0.360858	103.026276	-8.222735	23.463514	-1.845423	12.887033	3.599066	63.127842	7.68353	4.413936	7.45214	2.670642	5.148047	0.067088	19.600945	0.430123
536.867432	2.555937	102.5867	-8.217466	23.559391	-1.868085	12.922269	4.0855	63.073128	7.702473	4.376853	7.445796	2.629752	5.145253	0.066929	19.549679	0.422637
538.45929	5.472552	102.147156	-8.211965	23.65543	-1.890745	12.957502	4.563135	63.008194	7.721416	4.339773	7.438985	2.589567	5.14249	0.066771	19.499245	0.415309
540.051147	8.382213	101.694046	-8.206217	23.751644	-1.913411	12.992738	5.031836	62.933407	7.740304	4.302701	7.431733	2.550078	5.139756	0.066613	19.449617	0.408135
541.642944	11.082155	100.832222	-8.200212	23.848036	-1.936217	13.028043	5.491438	62.849129	7.757569	4.265891	7.424064	2.511277	5.137052	0.066456	19.400778	0.401113
543.23468	13.782016	99.970421	-8.193935	23.944613	-1.959023	13.063347	5.941803	62.755718	7.774833	4.229083	7.416005	2.473157	5.134377	0.0663	19.352705	0.394237
544.826355	16.481792	99.10865	-8.187375	24.041382	-1.981829	13.098649	6.382807	62.653542	7.792098	4.192275	7.407577	2.435709	5.131746	0.066145	19.30538	0.387505
546.418091	18.930868	97.933113	-8.180515	24.138351	-2.004634	13.133952	6.814353	62.54295	7.807933	4.155765	7.398803	2.398923	5.129127	0.065989	19.258781	0.380914
548.009705	21.349173	96.719193	-8.173343	24.235525	-2.027439	13.169254	7.236329	62.424301	7.823593	4.119293	7.389704	2.36279	5.126535	0.065835	19.212894	0.374459
549.601257	23.767328	95.505341	-8.165842	24.332907	-2.050242	13.204554	7.648633	62.297951	7.839252	4.082823	7.380301	2.327301	5.123971	0.065681	19.167702	0.368138
551.19281	25.941719	94.085869	-8.157996	24.430504	-2.073206	13.239862	8.051218	62.164242	7.853763	4.046647	7.370612	2.292446	5.121433	0.065527	19.123186	0.361947
552.784363	28.034626	92.597656	-8.14979	24.528324	-2.096224	13.275176	8.444019	62.023518	7.867892	4.010568	7.360655	2.258213	5.118922	0.065374	19.07933	0.355883
554.375854	30.127403	91.109535	-8.141204	24.626366	-2.11924	13.310486	8.826962	61.876129	7.882019	3.974492	7.35045	2.224595	5.116452	0.065223	19.036121	0.349944
555.967224	32.008228	89.503143	-8.132223	24.724634	-2.142256	13.345796	9.200012	61.722408	7.89526	3.938686	7.340012	2.19158	5.113992	0.065072	18.993546	0.344126
557.558655	33.752316	87.820404	-8.122827	24.823133	-2.165272	13.381105	9.563152	61.562683	7.907928	3.903053	7.329357	2.159157	5.111557	0.06492	18.951584	0.338427
559.149963	35.496296	86.137772	-8.112997	24.921865	-2.188286	13.416412	9.916342	61.397293	7.920597	3.867423	7.3185	2.127319	5.109147	0.06477	18.910227	0.332843
560.741272	37.075634	84.400162	-8.102715	25.020834	-2.211436	13.451703	10.259585	61.226547	7.932619	3.832019	7.307456	2.096051	5.106761	0.06462	18.869459	0.327373
562.33252	38.466129	82.599564	-8.091958	25.120037	-2.23474	13.486974	10.592873	61.050774	7.9439	3.796875	7.296237	2.065346	5.104399	0.064471	18.829269	0.322012
563.923706	39.856579	80.799019	-8.080708	25.219477	-2.258045	13.522243	10.916211	60.870281	7.95518	3.761734	7.284859	2.035193	5.102062	0.064322	18.789644	0.31676
565.514893	41.136139	78.982925	-8.06894	25.319153	-2.281348	13.55751	11.229615	60.685379	7.966034	3.726763	7.273331	2.005582	5.099747	0.064174	18.75057	0.311613
567.106018	42.183968	77.134254	-8.056637	25.419064	-2.304651	13.592778	11.533107	60.496368	7.975997	3.692147	7.261667	1.976502	5.09747	0.064027	18.71204	0.306569
568.697083	43.231762	75.285645	-8.043772	25.519209	-2.327953	13.628044	11.826721	60.303547	7.985961	3.657533	7.249878	1.947943	5.095201	0.06388	18.674038	0.301625
570.288147	44.221722	73.439217	-8.030325	25.619587	-2.351324	13.663297	12.110504	60.107197	7.995698	3.623019	7.237974	1.919895	5.092955	0.063734	18.636553	0.296779
571.879089	44.950108	71.602806	-8.016271	25.720188	-2.375009	13.698485	12.384483	59.907616	8.004413	3.588964	7.225965	1.892349	5.090731	0.063588	18.599579	0.292029
573.470032	45.678471	69.766457	-8.001587	25.821011	-2.398693	13.733673	12.648724	59.70507	8.013127	3.554911	7.21386	1.865294	5.088528	0.063443	18.563101	0.287373
575.060913	46.395828	67.932457	-7.986247	25.922052	-2.422377	13.768862	12.903294	59.499836	8.021797	3.520879	7.201669	1.838721	5.086347	0.063298	18.527111	0.282809
576.651733	46.836769	66.157738	-7.970228	26.023302	-2.446059	13.804048	13.148238	59.292183	8.029329	3.487412	7.1894	1.81262	5.084187	0.063154	18.4916	0.278334
578.242554	47.27771	64.383018	-7.953505	26.124756	-2.469742	13.839233	13.383651	59.082359	8.036862	3.453945	7.177062	1.786981	5.082048	0.06301	18.456556	0.273947
579.833313	47.718624	62.60841	-7.936051	26.226398	-2.493423	13.874417	13.609592	58.870636	8.044394	3.42048	7.164661	1.761797	5.079929	0.062867	18.421974	0.269645
581.424011	47.93573	60.922985	-7.917841	26.328228	-2.517559	13.909509	13.826159	58.657238	8.050928	3.387559	7.152206	1.737056	5.077831	0.062725	18.38784	0.265426
583.014648	48.126625	59.248104	-7.898849	26.430225	-2.541746	13.944587	14.033426	58.442429	8.057343	3.354704	7.139703	1.712751	5.075752	0.062583	18.354151	0.261289
584.605286	48.317524	57.573219	-7.879049	26.532383	-2.565934	13.979665	14.231502	58.226421	8.06376	3.321849	7.127159	1.688871	5.073707	0.062443	18.320892	0.257232
586.195862	48.350399	55.993721	-7.858414	26.634686	-2.590122	14.014742	14.420472	58.009453	8.069383	3.289466	7.114579	1.66541	5.071668	0.062302	18.288059	0.253253
587.786316	48.331116	54.445778	-7.836918	26.737114	-2.614307	14.049816	14.60044	57.791752	8.074744	3.257241	7.101971	1.642358	5.069648	0.062162	18.255646	0.249351
589.376831	48.311836	52.897839	-7.814535	26.839659	-2.638493	14.084891	14.771517	57.573521	8.080106	3.225015	7.089337	1.619706	5.067646	0.062022	18.22364	0.245523
590.967163	48.188965	51.437553	-7.791238	26.942295	-2.663108	14.119889	14.933801	57.354977	8.084863	3.193182	7.076686	1.597447	5.065664	0.061883	18.192038	0.241768
592.557495	47.999352	50.033726	-7.767001	27.045004	-2.688001	14.154837	15.087417	57.136318	8.089231	3.161601	7.064021	1.575572	5.0637	0.061744	18.16083	0.238084
594.147827	47.809738	48.629898	-7.741796	27.14777	-2.712894	14.189785	15.232476	56.917736	8.093598	3.13002	7.051347	1.554073	5.061754	0.061606	18.130009	0.23447
595.738098	47.558689	47.296947	-7.7156	27.250565	-2.737785	14.22473	15.369095	56.699429	8.097532	3.098744	7.038668	1.532943	5.059826	0.061469	18.099567	0.230924
597.328247	47.236702	46.045761	-7.688386	27.353365	-2.762676	14.259675	15.497399	56.481579	8.100965	3.067819	7.025988	1.512174	5.057915	0.061332	18.0695	0.227445
598.918457	46.914719	44.794575	-7.660128	27.456148	-2.787566	14.29462	15.617512	56.264351	8.104397	3.036894	7.013311	1.491758	5.056023	0.061195	18.039799	0.224031
600.508545	46.561516	43.592693	-7.630803	27.558882	-2.812821	14.329519	15.729559	56.047935	8.107548	3.006183	7.000642	1.471689	5.054147	0.061059	18.01046	0.220681
602.098572	46.141899	42.495541	-7.600385	27.661541	-2.838853	14.364325	15.833665	55.832485	8.1101	2.975923	6.987983	1.451958	5.052288	0.060924	17.981474	0.217393
603.688599	45.722294	41.398426	-7.568852	27.764093	-2.864883	14.39913	15.929963	55.61816	8.112653	2.945663	6.975337	1.43256	5.050446	0.060789	17.952837	0.214167
605.278503	45.290974	40.327576	-7.53618	27.866507	-2.890913	14.433933	16.018589	55.405117	8.11506	2.915521	6.962708	1.413486	5.048621	0.060655	17.92454	0.211
606.868408	44.80442	39.38028	-7.502349	27.96875	-2.916943	14.468737	16.099669	55.193504	8.116786	2.885931	6.950099	1.394731	5.046812	0.060521	17.89658	0.207892
608.458191	44.317902	38.433037	-7.467337	28.07078	-2.94297	14.503537	16.173342	54.983463	8.118511	2.856342	6.937511	1.376289	5.045018	0.060388	17.868952	0.204841
610.047974	43.830151	37.49007	-7.431124	28.172571	-2.969076	14.538333	16.23974	54.775124	8.120214	2.826774	6.924949	1.358151	5.043242	0.060255	17.841646	0.201845
611.637695	43.302933	36.684361	-7.393692	28.274075	-2.997709	14.572992	16.299004	54.568623	8.121164	2.797858	6.912414	1.340312	5.04148	0.060123	17.814659	0.198905
613.227356	42.775734	35.878674	-7.355023	28.375256	-3.02634	14.60765	16.351269	54.364086	8.122115	2.768942	6.899908	1.322767	5.039734	0.059991	17.787989	0.196018
614.817017	42.248535	35.072987	-7.3151	28.476076	-3.054972	14.642307	16.396673	54.161625	8.123065	2.740026	6.887433	1.305508	5.038003	0.05986	17.761623	0.193184
616.406555	41.704563	34.382736	-7.273911	28.576487	-3.083602	14.676963	16.435356	53.961365	8.123373	2.711707	6.874991	1.288531	5.036288	0.059729	17.735563	0.190401
617.995972	41.15844	33.707542	-7.231441	28.676441	-3.11223	14.711617	16.467453	53.763416	8.123596	2.683466	6.862586	1.271829	5.034587	0.059599	17.709803	0.187668
619.585449	40.61232	33.032349	-7.18768	28.775902	-3.140858	14.74627	16.493107	53.567871	8.12382	2.655226	6.850216	1.255397	5.032901	0.059469	17.684334	0.184985
621.174866	40.065048	32.444157	-7.142617	28.874819	-3.181545	14.780821	16.512453	53.374832	8.123541	2.627481	6.837885	1.239228	5.031219	0.059339	17.659153	0.182349
622.76416	39.517399	31.886686	-7.096247	28.973139	-3.226484	14.815333	16.525631	53.184402	8.123083	2.599914	6.825594	1.22332	5.029562	0.05921	17.634258	0.179761
624.353394	38.969769	31.329235	-7.048562	29.070818	-3.271421	14.849845	16.532785	52.996666	8.122626	2.572347	6.813344	1.207664	5.027919	0.059082	17.609642	0.177219
625.942627	38.429192	30.833597	-6.999558	29.167805	-3.316357	14.884356	16.534042	52.81171	8.121792	2.545177	6.801137	1.192258	5.02629	0.058954	17.5853	0.174722
627.531799	37.893463	30.380362	-6.949235	29.26405	-3.361292	14.918865	16.529554	52.629608	8.120698	2.518279	6.788974	1.177094	5.024675	0.058827	17.56123	0.172269
629.120911	37.35775	29.927139	-6.897594	29.359497	-3.406225	14.953374	16.519444	52.450443	8.119604	2.491382	6.776855	1.16217	5.023074	0.058701	17.537426	0.16986
630.7099	36.831802	29.514452	-6.844639	29.454094	-3.418408	14.987822	16.503859	52.274288	8.118245	2.464783	6.764782	1.147479	5.021486	0.058574	17.513884	0.167493
632.298889	36.317928	29.151936	-6.790374	29.547791	-3.390041	15.022198	16.482929	52.101208	8.116557	2.438552	6.752757	1.133018	5.019911	0.058449	17.490601	0.165168
633.887817	35.80407	28.789429	-6.734808	29.64053	-3.361675	15.056573	16.456793	51.931259	8.114869	2.412322	6.740778	1.118782	5.01835	0.058323	17.467571	0.162883
635.476685	35.29884	28.450226	-6.67795	29.73226	-3.333309	15.090947	16.425583	51.764511	8.113014	2.38629	6.728848	1.104766	5.016801	0.058199	17.44479	0.160639
637.06543	34.813732	28.165384	-6.619816	29.822924	-3.304945	15.125319	16.389433	51.601017	8.110771	2.36072	6.716967	1.090966	5.015265	0.058074	17.422256	0.158433
638.654175	34.32864	27.880552	-6.560421	29.912468	-3.276582	15.15969	16.348476	51.440826	8.108528	2.335151	6.705136	1.077377	5.013733	0.05795	17.399967	0.156265
640.242798	33.848621	27.605734	-6.499781	30.000839	-3.259287	15.194042	16.302839	51.283985	8.106205	2.309682	6.693355	1.063997	5.012222	0.057827	17.377914	0.154135
641.831421	33.39666	27.386368	-6.43792	30.087984	-3.303327	15.228295	16.252659	51.130539	8.103444	2.284765	6.681625	1.050819	5.010724	0.057704	17.356096	0.152042
643.419983	32.944725	27.167015	-6.374862	30.173845	-3.347364	15.262547	16.198059	50.980534	8.100683	2.25985	6.669947	1.037842	5.009238	0.057581	17.334511	0.149985
645.008423	32.492992	26.94796	-6.310632	30.258373	-3.3914	15.296796	16.13917	50.834	8.09792	2.234939	6.658319	1.02506	5.007764	0.057459	17.313154	0.147963
646.596863	32.076561	26.782959	-6.24526	30.341513	-3.435434	15.331045	16.076111	50.690971	8.094678	2.210669	6.646745	1.01247	5.006302	0.057338	17.292021	0.145975
648.185242	31.660139	26.617964	-6.178778	30.423216	-3.479468	15.365294	16.009016	50.551479	8.091435	2.186399	6.635222	1.000068	5.004852	0.057217	17.271109	0.144021
649.77356	31.243744	26.452978	-6.111222	30.503428	-3.523498	15.399539	15.938003	50.415558	8.088193	2.162131	6.623753	0.987851	5.003404	0.057096	17.250416	0.142101
651.361755	30.858442	26.326077	-6.042627	30.5821	-3.556295	15.4337	15.863196	50.283222	8.084566	2.138408	6.612337	0.975816	5.001977	0.056976	17.229937	0.140212
652.949951	30.478319	26.205513	-5.973034	30.659187	-3.587224	15.467846	15.784708	50.154499	8.080875	2.114776	6.600973	0.963957	5.000561	0.056856	17.209669	0.138356
654.538025	30.098221	26.084955	-5.902488	30.73464	-3.61815	15.50199	15.70267	50.029408	8.077185	2.091146	6.589664	0.952274	4.999157	0.056737	17.189611	0.136531
656.126099	29.743536	25.989721	-5.831029	30.808416	-3.649076	15.536133	15.617189	49.907963	8.073198	2.06796	6.578407	0.940762	4.997763	0.056619	17.16976	0.134737
657.71405	29.399284	25.904877	-5.758708	30.880472	-3.68	15.570275	15.528385	49.790173	8.069091	2.044956	6.567204	0.929417	4.996372	0.0565	17.150108	0.132972
659.301941	29.055052	25.820038	-5.685573	30.950766	-3.710923	15.604415	15.436368	49.676056	8.064983	2.021954	6.556056	0.918237	4.995	0.056382	17.130659	0.131237
660.889771	28.730171	25.751001	-5.611674	31.01926	-3.741137	15.638512	15.341256	49.56562	8.060659	1.999297	6.544961	0.907219	4.993639	0.056265	17.111404	0.129531
662.4776	28.420473	25.694361	-5.537066	31.085918	-3.770794	15.672574	15.243153	49.458862	8.056166	1.976912	6.533919	0.89636	4.992289	0.056148	17.092346	0.127852
664.065308	28.110796	25.637724	-5.461806	31.150703	-3.80045	15.706635	15.142173	49.355797	8.051672	1.954529	6.522932	0.885657	4.990949	0.056031	17.073477	0.126202
665.652954	27.814535	25.590057	-5.385949	31.213589	-3.830105	15.740694	15.038415	49.25642	8.047031	1.932395	6.511998	0.875106	4.989612	0.055915	17.054798	0.124579
667.240479	27.537485	25.555231	-5.309556	31.27454	-3.859758	15.774751	14.931997	49.160732	8.042179	1.910618	6.501118	0.864706	4.988292	0.055799	17.036304	0.122982
668.828003	27.260443	25.520407	-5.232684	31.333536	-3.88941	15.808807	14.82301	49.068729	8.037328	1.888842	6.490292	0.854453	4.986983	0.055684	17.017994	0.121412
670.415405	26.991339	25.489889	-5.155395	31.390551	-3.919085	15.842849	14.711561	48.980408	8.03239	1.867223	6.479519	0.844345	4.985684	0.055569	16.999865	0.119867
672.002808	26.744621	25.471519	-5.077754	31.445562	-3.948823	15.876852	14.59775	48.895756	8.027205	1.846043	6.4688	0.83438	4.984386	0.055455	16.981915	0.118347
673.590088	26.49791	25.453152	-4.999824	31.498556	-3.978561	15.910853	14.481677	48.814774	8.022023	1.824865	6.458134	0.824554	4.983107	0.055341	16.964138	0.116852
675.177368	26.254311	25.436125	-4.921666	31.549515	-4.008297	15.944854	14.363428	48.737442	8.016806	1.803752	6.44752	0.814865	4.981837	0.055227	16.946537	0.115381
676.764526	26.035404	25.429781	-4.843349	31.598427	-4.038032	15.978853	14.243112	48.663754	8.011316	1.783159	6.43696	0.80531	4.980569	0.055114	16.929106	0.113934
678.351563	25.816511	25.423437	-4.764939	31.645283	-4.067764	16.01285	14.120815	48.593697	8.005827	1.762567	6.426454	0.795889	4.979318	0.055001	16.911844	0.11251
679.938599	25.597626	25.417095	-4.686498	31.690081	-4.097497	16.046844	13.99663	48.527252	8.000339	1.741975	6.415999	0.786597	4.978076	0.054889	16.894749	0.111109
681.525513	25.40295	25.418839	-4.608093	31.732815	-4.127688	16.080818	13.870635	48.464401	7.994577	1.721934	6.405597	0.777433	4.976844	0.054778	16.877817	0.10973
683.112427	25.209263	25.420908	-4.52979	31.773483	-4.157897	16.114788	13.742938	48.405132	7.988805	1.701917	6.395247	0.768395	4.975613	0.054666	16.861048	0.108373
684.699219	25.015581	25.422976	-4.451654	31.812094	-4.188105	16.148758	13.613604	48.349422	7.983034	1.6819	6.384949	0.75948	4.974399	0.054555	16.844437	0.107037
686.286011	24.840216	25.429506	-4.373748	31.848652	-4.218312	16.182726	13.482729	48.297249	7.977051	1.662338	6.374702	0.750686	4.973194	0.054445	16.827984	0.105723
687.87262	24.669149	25.43708	-4.296143	31.883163	-4.248516	16.216692	13.350395	48.248592	7.97102	1.642885	6.364508	0.742012	4.97199	0.054334	16.811689	0.104429
689.459229	24.498083	25.444654	-4.218893	31.915646	-4.27872	16.250658	13.216679	48.203426	7.964988	1.623431	6.354364	0.733454	4.970802	0.054224	16.795546	0.103156
691.045776	24.340267	25.45434	-4.142066	31.946108	-4.309347	16.284626	13.081656	48.161732	7.958799	1.60434	6.344271	0.725012	4.969623	0.054115	16.779554	0.101903
692.632202	24.18931	25.465117	-4.065725	31.974571	-4.340191	16.318596	12.945415	48.123482	7.952528	1.585438	6.334229	0.716683	4.968445	0.054006	16.763712	0.100669
694.218567	24.038357	25.475895	-3.989926	32.001053	-4.371035	16.352564	12.80802	48.088646	7.946258	1.566536	6.324238	0.708465	4.967283	0.053898	16.748016	0.099455
695.804871	23.896395	25.487389	-3.914729	32.025578	-4.401878	16.386532	12.669542	48.057201	7.939876	1.547907	6.314296	0.700357	4.966122	0.053789	16.732468	0.098259
697.391052	23.763174	25.499578	-3.840194	32.048172	-4.432718	16.420496	12.530073	48.029118	7.933386	1.529545	6.304405	0.692356	4.964976	0.053682	16.717064	0.097082
698.977234	23.629951	25.511766	-3.766372	32.068859	-4.463558	16.45446	12.389656	48.004364	7.926897	1.511183	6.294563	0.684461	4.963839	0.053575	16.701799	0.095923
700.563354	23.502243	25.523973	-3.693321	32.087673	-4.494656	16.488438	12.248379	47.982914	7.920336	1.493009	6.28477	0.676671	4.962703	0.053467	16.686676	0.094782
702.149292	23.384537	25.536209	-3.621093	32.104641	-4.526223	16.522438	12.106303	47.964737	7.913646	1.475174	6.275026	0.668982	4.961582	0.053361	16.671692	0.093659
703.735229	23.266834	25.548443	-3.549736	32.119797	-4.557789	16.556437	11.963493	47.949799	7.906956	1.45734	6.26533	0.661395	4.960468	0.053255	16.656843	0.092552
705.321106	23.151865	25.560482	-3.4793	32.133179	-4.589354	16.590433	11.82001	47.938068	7.900229	1.439612	6.255683	0.653906	4.959355	0.053149	16.64213	0.091463
706.90686	23.047636	25.571749	-3.409833	32.144825	-4.620916	16.62443	11.675928	47.929516	7.893355	1.422294	6.246085	0.646515	4.958258	0.053044	16.62755	0.09039
708.492554	22.943407	25.583017	-3.341373	32.154766	-4.652479	16.658424	11.531287	47.924107	7.886482	1.404977	6.236533	0.63922	4.957161	0.052938	16.6131	0.089333
710.078186	22.83976	25.594198	-3.27397	32.163052	-4.684077	16.692421	11.386164	47.921803	7.879601	1.387686	6.227029	0.632019	4.956079	0.052834	16.59878	0.088293
711.663696	22.747147	25.603769	-3.207659	32.169712	-4.716419	16.726484	11.240612	47.922573	7.872561	1.370873	6.217571	0.624911	4.954997	0.052729	16.584589	0.087268
713.249146	22.654539	25.61334	-3.14248	32.174801	-4.748759	16.760548	11.09468	47.926384	7.865522	1.354061	6.208161	0.617895	4.953929	0.052626	16.570524	0.086258
714.834595	22.561934	25.62291	-3.078466	32.178352	-4.781097	16.794609	10.948433	47.933201	7.858483	1.337249	6.198797	0.610968	4.952862	0.052522	16.556583	0.085264
716.419861	22.478224	25.630518	-3.015652	32.180412	-4.813435	16.828669	10.801913	47.942986	7.851308	1.320879	6.189478	0.60413	4.951809	0.052419	16.542768	0.084284
718.005127	22.395552	25.637897	-2.954069	32.18103	-4.84577	16.862728	10.65518	47.955708	7.844117	1.30456	6.180206	0.597379	4.950764	0.052317	16.529072	0.083319
719.59021	22.312889	25.645275	-2.893747	32.180248	-4.878103	16.896782	10.508288	47.971321	7.836927	1.288242	6.170979	0.590714	4.949718	0.052214	16.515499	0.082369
721.175354	22.236471	25.650799	-2.834709	32.178108	-4.911043	16.930918	10.361268	47.989796	7.829636	1.27228	6.161797	0.584133	4.948686	0.052113	16.502043	0.081432
722.760315	22.162237	25.655674	-2.776984	32.174664	-4.94419	16.965078	10.21419	48.011097	7.822309	1.256444	6.152659	0.577636	4.947656	0.052011	16.488705	0.08051
724.345215	22.088005	25.660549	-2.72059	32.169956	-4.977337	16.999237	10.067082	48.035183	7.814983	1.240608	6.143566	0.57122	4.946637	0.05191	16.475483	0.0796
725.930054	22.017935	25.66386	-2.665548	32.164032	-5.010482	17.033396	9.919996	48.062019	7.807584	1.225047	6.134516	0.564885	4.94562	0.051809	16.462376	0.078705
727.514771	21.950798	25.666069	-2.611879	32.156937	-5.043625	17.067551	9.772981	48.091568	7.800135	1.209681	6.125511	0.55863	4.94461	0.051708	16.449383	0.077822
729.099487	21.883665	25.66828	-2.559596	32.14872	-5.076766	17.101704	9.626068	48.123791	7.792686	1.194315	6.116548	0.552452	4.943612	0.051608	16.436501	0.076952
730.684082	21.819082	25.669315	-2.508713	32.139427	-5.11027	17.135918	9.479304	48.158649	7.785189	1.179148	6.107628	0.546352	4.942615	0.051508	16.423729	0.076095
732.268555	21.75786	25.668808	-2.459244	32.129105	-5.144248	17.17021	9.332729	48.19611	7.777629	1.164241	6.098752	0.540328	4.94163	0.051409	16.411066	0.075251
733.852966	21.69664	25.668301	-2.411196	32.117798	-5.178226	17.2045	9.186381	48.23613	7.770071	1.149335	6.089917	0.534378	4.940646	0.05131	16.398512	0.074418
735.437378	21.636765	25.667055	-2.364578	32.105545	-5.212202	17.238791	9.040292	48.278675	7.762485	1.134553	6.081124	0.528502	4.939674	0.051211	16.386063	0.073598
737.021606	21.580418	25.663868	-2.3194	32.0924	-5.246174	17.273077	8.894507	48.323704	7.754828	1.120095	6.072373	0.522699	4.938704	0.051113	16.37372	0.072789
738.605774	21.524071	25.660683	-2.275663	32.078403	-5.280147	17.307364	8.749057	48.371185	7.747171	1.105637	6.063663	0.516967	4.937744	0.051015	16.361483	0.071992
740.189819	21.468203	25.657188	-2.233372	32.063599	-5.314219	17.341667	8.603971	48.421074	7.739505	1.091233	6.054995	0.511306	4.936786	0.050917	16.349348	0.071207
741.773865	21.415817	25.651428	-2.192526	32.048027	-5.349044	17.376127	8.459286	48.473335	7.731761	1.077212	6.046366	0.505714	4.935833	0.05082	16.337313	0.070432
743.357788	21.363436	25.645668	-2.153129	32.031731	-5.383866	17.410583	8.315035	48.527927	7.724019	1.063192	6.037778	0.50019	4.934893	0.050723	16.32538	0.069669
744.941589	21.311056	25.639908	-2.115177	32.014751	-5.418687	17.44504	8.171245	48.58482	7.716276	1.049173	6.02923	0.494734	4.933953	0.050626	16.313547	0.068916
746.525391	21.261724	25.631815	-2.078667	31.997128	-5.453507	17.479494	8.027946	48.64397	7.70846	1.035564	6.020721	0.489345	4.933024	0.050531	16.301811	0.068175
748.109009	21.212513	25.623632	-2.043598	31.978901	-5.488324	17.513945	7.885165	48.705345	7.700641	1.021971	6.012253	0.484021	4.932096	0.050434	16.290173	0.067443
749.692627	21.163305	25.61545	-2.009961	31.96011	-5.523139	17.548395	7.742936	48.768902	7.692823	1.008379	6.003822	0.478762	4.931173	0.050339	16.278629	0.066722
751.276123	21.116095	25.605465	-1.977752	31.940788	-5.55865	17.583015	7.601275	48.834606	7.684952	0.995121	5.995431	0.473566	4.930263	0.050244	16.267183	0.066011
752.859497	21.069366	25.595047	-1.946963	31.920977	-5.594328	17.617674	7.460216	48.902416	7.677068	0.981945	5.987078	0.468433	4.929352	0.050149	16.255829	0.06531
754.44281	21.022642	25.584629	-1.917587	31.900709	-5.630003	17.652328	7.319784	48.972301	7.669184	0.96877	5.978763	0.463363	4.928447	0.050054	16.244568	0.064619
756.026062	20.97714	25.572897	-1.889611	31.880018	-5.665678	17.686985	7.179987	49.044224	7.661263	0.955857	5.970485	0.458353	4.927553	0.04996	16.233398	0.063937
757.609253	20.932304	25.560453	-1.863029	31.858938	-5.70135	17.721638	7.040869	49.118145	7.653323	0.943087	5.962245	0.453403	4.926659	0.049866	16.222321	0.063265
759.192261	20.887472	25.54801	-1.837827	31.837503	-5.73702	17.756289	6.902435	49.194031	7.645383	0.930318	5.954041	0.448513	4.92577	0.049773	16.21133	0.062602
760.775269	20.843317	25.534683	-1.813995	31.815744	-5.773114	17.791058	6.764716	49.271839	7.63742	0.917743	5.945875	0.443682	4.924893	0.04968	16.20043	0.061948
762.358154	20.799868	25.520437	-1.791519	31.79369	-5.809652	17.825951	6.627725	49.351543	7.629433	0.90537	5.937745	0.438908	4.924016	0.049587	16.189617	0.061303
763.940918	20.756422	25.506191	-1.770388	31.77137	-5.846187	17.860842	6.491486	49.433098	7.621446	0.892997	5.929652	0.434192	4.923144	0.049494	16.17889	0.060667
765.523621	20.713289	25.491426	-1.750587	31.748814	-5.882721	17.895731	6.356014	49.516472	7.613446	0.880752	5.921594	0.429531	4.922277	0.049402	16.168251	0.06004
767.106262	20.670794	25.475609	-1.732101	31.726048	-5.919252	17.930618	6.221328	49.601631	7.605419	0.868766	5.913571	0.424926	4.921421	0.04931	16.157694	0.059421
768.688782	20.6283	25.459791	-1.714917	31.703096	-5.955781	17.965504	6.087441	49.688541	7.597393	0.85678	5.905584	0.420376	4.920565	0.049219	16.147223	0.058811
770.271179	20.585907	25.443745	-1.69902	31.679991	-5.992458	18.000433	5.954377	49.777161	7.589362	0.844859	5.897632	0.41588	4.919714	0.049127	16.136833	0.058208
771.853577	20.543999	25.42659	-1.684393	31.656748	-6.029857	18.035595	5.822141	49.867466	7.581304	0.833249	5.889714	0.411437	4.918868	0.049036	16.126526	0.057615
773.435791	20.502092	25.409435	-1.671022	31.633396	-6.067253	18.070755	5.690753	49.959412	7.573247	0.821641	5.881831	0.407047	4.918033	0.048946	16.116301	0.057029
775.017944	20.460192	25.392267	-1.65889	31.609957	-6.104648	18.105911	5.560229	50.052971	7.56519	0.810037	5.873981	0.402709	4.917197	0.048856	16.106155	0.056451
776.600037	20.418564	25.374002	-1.647981	31.586451	-6.14204	18.141068	5.430572	50.148106	7.557108	0.798795	5.866166	0.398422	4.916366	0.048766	16.096088	0.05588
778.182007	20.37694	25.355738	-1.638279	31.562897	-6.17943	18.17622	5.301806	50.244785	7.549027	0.787554	5.858383	0.394185	4.91554	0.048676	16.0861	0.055318
779.763916	20.335318	25.337475	-1.629766	31.539318	-6.216817	18.211372	5.173936	50.342979	7.540946	0.776313	5.850635	0.389999	4.91472	0.048586	16.076189	0.054762
781.345703	20.293713	25.318457	-1.622427	31.515732	-6.254944	18.246786	5.046973	50.44265	7.532851	0.765377	5.842918	0.385862	4.913908	0.048498	16.066357	0.054215
782.927368	20.252115	25.299309	-1.616245	31.492155	-6.293199	18.282248	4.92093	50.543762	7.524753	0.754495	5.835235	0.381773	4.913097	0.048409	16.056599	0.053674
784.508972	20.21052	25.280161	-1.611202	31.468607	-6.33145	18.317705	4.795819	50.646294	7.516655	0.743613	5.827584	0.377733	4.912291	0.04832	16.046917	0.053141
786.090454	20.168795	25.26055	-1.607282	31.445101	-6.3697	18.353159	4.671638	50.750202	7.50855	0.732972	5.819965	0.37374	4.911489	0.048232	16.037308	0.052614
787.671936	20.127012	25.240732	-1.604468	31.421654	-6.407949	18.388615	4.548408	50.855465	7.500442	0.72244	5.812377	0.369793	4.910692	0.048144	16.027773	0.052095
789.253235	20.085232	25.220915	-1.602742	31.398281	-6.446194	18.424065	4.426129	50.962048	7.492334	0.711908	5.804822	0.365893	4.909899	0.048057	16.018312	0.051582
790.834473	20.043264	25.200853	-1.602089	31.374996	-6.484896	18.459698	4.30481	51.069916	7.484223	0.701556	5.797297	0.362039	4.909111	0.04797	16.008923	0.051076
792.415588	20.001129	25.180573	-1.602491	31.351812	-6.524004	18.495489	4.184462	51.179043	7.47611	0.691364	5.789804	0.35823	4.908333	0.047883	15.999604	0.050577
793.996643	19.958996	25.160292	-1.603932	31.328741	-6.56311	18.531281	4.065085	51.289398	7.467999	0.681174	5.782341	0.354465	4.907553	0.047797	15.990355	0.050084
795.577576	19.916683	25.139914	-1.606394	31.305796	-6.602213	18.567068	3.946685	51.400951	7.459887	0.671104	5.774909	0.350745	4.906779	0.04771	15.981177	0.049597
797.158386	19.87406	25.119364	-1.609863	31.28299	-6.641314	18.602854	3.829278	51.513668	7.451775	0.661246	5.767507	0.347067	4.906009	0.047624	15.972069	0.049117
798.739136	19.831436	25.098814	-1.61432	31.260328	-6.680413	18.638638	3.712853	51.627529	7.443664	0.651388	5.760135	0.343433	4.905243	0.047539	15.963028	0.048643
800.319824	19.788694	25.078249	-1.619751	31.237823	-6.719684	18.674496	3.597424	51.7425	7.435555	0.641596	5.752792	0.339841	4.904482	0.047453	15.954055	0.048175
801.900391	19.745476	25.057611	-1.626139	31.215487	-6.759638	18.710649	3.482993	51.858551	7.42745	0.632061	5.745479	0.336291	4.903725	0.047368	15.945148	0.047713
803.480835	19.702261	25.036978	-1.633467	31.193325	-6.799589	18.746801	3.369566	51.975655	7.419346	0.622528	5.738195	0.332783	4.902972	0.047283	15.936309	0.047257
805.061157	19.659021	25.016348	-1.641722	31.171349	-6.839538	18.782953	3.257137	52.093784	7.411243	0.613007	5.73094	0.329315	4.902223	0.047199	15.927534	0.046807
806.641479	19.615129	24.995796	-1.650886	31.149563	-6.879485	18.819101	3.14572	52.212914	7.40315	0.603789	5.723714	0.325888	4.901479	0.047114	15.918824	0.046363
808.221558	19.571241	24.975245	-1.660946	31.127975	-6.919428	18.855246	3.035308	52.333012	7.395058	0.594572	5.716516	0.322501	4.900738	0.04703	15.910179	0.045924
809.801636	19.527353	24.954695	-1.671885	31.106594	-6.95937	18.89139	2.925908	52.454056	7.386966	0.585356	5.709347	0.319153	4.900002	0.046947	15.901597	0.045491
811.381653	19.482824	24.934355	-1.683689	31.085426	-7.000054	18.927887	2.817517	52.576015	7.378888	0.576408	5.702205	0.315844	4.89927	0.046863	15.893078	0.045063
812.961487	19.438208	24.914047	-1.696344	31.064476	-7.040841	18.964432	2.710142	52.698864	7.370812	0.5675	5.695091	0.312574	4.898542	0.04678	15.884622	0.04464
814.54126	19.393591	24.89374	-1.709835	31.043749	-7.081626	19.000975	2.603775	52.822582	7.362737	0.558592	5.688005	0.309341	4.897818	0.046697	15.876226	0.044223
816.120911	19.348431	24.873705	-1.724147	31.023252	-7.122408	19.037514	2.498428	52.94714	7.354676	0.549897	5.680946	0.306147	4.897097	0.046615	15.867892	0.043811
817.700439	19.303049	24.853783	-1.739268	31.002989	-7.163188	19.074053	2.394089	53.07251	7.346622	0.54129	5.673914	0.30299	4.896381	0.046533	15.859619	0.043404
819.279907	19.257669	24.83386	-1.755182	30.982964	-7.203964	19.110588	2.290764	53.198669	7.338568	0.532683	5.666909	0.299869	4.895669	0.046451	15.851406	0.043003
820.859253	19.211857	24.81422	-1.771879	30.963179	-7.245197	19.147358	2.188448	53.3256	7.330527	0.524236	5.659931	0.296785	4.89496	0.046369	15.843251	0.042606
822.438599	19.165688	24.794817	-1.789343	30.94364	-7.286809	19.184322	2.087142	53.453274	7.322497	0.515922	5.652978	0.293737	4.894255	0.046288	15.835155	0.042214
824.0177	19.119522	24.775415	-1.807561	30.924351	-7.328417	19.221283	1.986848	53.581657	7.314468	0.507609	5.646052	0.290724	4.893554	0.046207	15.827118	0.041827
825.596802	19.073053	24.756254	-1.826522	30.905313	-7.370025	19.258244	1.887559	53.710743	7.30645	0.499404	5.639152	0.287747	4.892857	0.046126	15.819137	0.041445
827.175659	19.026094	24.73749	-1.846212	30.886532	-7.411628	19.2952	1.789279	53.840492	7.29845	0.491377	5.632278	0.284804	4.892163	0.046045	15.811213	0.041067
828.754517	18.979137	24.718727	-1.866619	30.868008	-7.453228	19.332155	1.691999	53.97089	7.290451	0.483351	5.625429	0.281896	4.891469	0.045965	15.803347	0.040694
830.333313	18.932014	24.700121	-1.887733	30.849741	-7.495003	19.369205	1.595717	54.101925	7.282458	0.475383	5.618606	0.279021	4.890782	0.045885	15.795535	0.040326
831.911926	18.88427	24.682102	-1.90954	30.831738	-7.537425	19.406616	1.500435	54.233555	7.274491	0.467635	5.611807	0.276181	4.8901	0.045805	15.78778	0.039962
833.490417	18.836527	24.664087	-1.932029	30.813999	-7.579844	19.444025	1.406148	54.365768	7.266524	0.459888	5.605033	0.273373	4.889421	0.045725	15.780078	0.039603
835.068848	18.788755	24.646109	-1.955189	30.796524	-7.622261	19.48143	1.312851	54.498539	7.25856	0.452154	5.598285	0.270599	4.888745	0.045646	15.772431	0.039248
836.647156	18.740242	24.628937	-1.97901	30.779314	-7.664675	19.518835	1.220543	54.631855	7.250629	0.444679	5.59156	0.267857	4.888073	0.045567	15.764837	0.038897
838.225403	18.69173	24.611765	-2.00348	30.762373	-7.707087	19.556236	1.129213	54.76569	7.242699	0.437205	5.58486	0.265147	4.887404	0.045489	15.757298	0.03855
839.803528	18.643223	24.594595	-2.028589	30.745699	-7.749496	19.593636	1.038867	54.900021	7.234769	0.429731	5.578184	0.262469	4.886735	0.04541	15.749809	0.038208
841.381531	18.594059	24.578238	-2.054327	30.729296	-7.792614	19.631458	0.949494	55.034832	7.226873	0.422489	5.571532	0.259822	4.886074	0.045332	15.742373	0.03787
842.959351	18.544807	24.561998	-2.080682	30.713161	-7.835827	19.669336	0.861096	55.170094	7.218983	0.415281	5.564904	0.257207	4.885415	0.045254	15.73499	0.037535
844.537231	18.495556	24.545757	-2.107647	30.697298	-7.879041	19.707214	0.773659	55.305801	7.211093	0.408073	5.558299	0.254622	4.88476	0.045176	15.727657	0.037205
846.114868	18.445801	24.53023	-2.13521	30.681704	-7.92225	19.745089	0.687189	55.441925	7.203233	0.401048	5.551717	0.252068	4.884104	0.045099	15.720375	0.036879
847.692505	18.395834	24.514994	-2.163364	30.66638	-7.965458	19.782963	0.601668	55.578457	7.195385	0.3941	5.545158	0.249544	4.883456	0.045022	15.713143	0.036556
849.269897	18.345875	24.49976	-2.192097	30.651329	-8.008661	19.820831	0.517102	55.715359	7.187538	0.387152	5.538623	0.24705	4.882811	0.044945	15.70596	0.036237
850.84729	18.295551	24.485102	-2.221401	30.636547	-8.05229	19.858973	0.433484	55.852631	7.179716	0.380339	5.53211	0.244586	4.882169	0.044868	15.698828	0.035923
852.4245	18.244913	24.47094	-2.251268	30.622036	-8.096286	19.897346	0.350803	55.990246	7.171914	0.373644	5.52562	0.242151	4.881526	0.044791	15.691743	0.035611
854.001648	18.194279	24.456779	-2.281689	30.607794	-8.140278	19.93572	0.269057	56.128189	7.164113	0.36695	5.519152	0.239744	4.880891	0.044715	15.684707	0.035304
855.578735	18.143414	24.443031	-2.312657	30.593821	-8.184267	19.974091	0.188239	56.266445	7.15633	0.360346	5.512706	0.237366	4.880259	0.04464	15.677719	0.035
857.15564	18.092142	24.429998	-2.344162	30.580116	-8.228254	20.012457	0.108343	56.404995	7.148576	0.353898	5.506282	0.235017	4.87963	0.044564	15.670777	0.034699
858.732422	18.04088	24.416965	-2.376194	30.566683	-8.272236	20.050821	0.029368	56.543816	7.140824	0.347451	5.49988	0.232696	4.879	0.044488	15.663884	0.034402
860.309204	17.9895	24.404163	-2.408751	30.553514	-8.316371	20.089289	-0.048703	56.682903	7.133082	0.341051	5.4935	0.230402	4.878377	0.044413	15.657037	0.034109
861.885742	17.937647	24.392307	-2.441819	30.540615	-8.361128	20.12818	-0.125864	56.822227	7.12538	0.334845	5.487141	0.228136	4.877757	0.044339	15.650235	0.033819
863.462219	17.885796	24.380451	-2.475395	30.527979	-8.405882	20.167068	-0.202131	56.961777	7.117679	0.328639	5.480803	0.225897	4.877136	0.044264	15.643479	0.033532
865.038574	17.833937	24.368626	-2.50947	30.51561	-8.450633	20.205956	-0.277507	57.101543	7.10998	0.322439	5.474487	0.223685	4.876522	0.04419	15.636769	0.033249
866.614868	17.781546	24.357986	-2.544038	30.503504	-8.495381	20.244841	-0.351999	57.241505	7.102332	0.316469	5.468192	0.2215	4.875907	0.044115	15.630103	0.032969
868.19104	17.729156	24.347349	-2.579091	30.491661	-8.540127	20.283724	-0.425614	57.381649	7.094685	0.310499	5.461917	0.219341	4.875299	0.044041	15.623482	0.032692
869.766968	17.676775	24.336712	-2.614621	30.480082	-8.584867	20.322599	-0.498356	57.52195	7.087038	0.304529	5.455664	0.217208	4.874694	0.043968	15.616904	0.032418
871.342957	17.62397	24.327135	-2.650625	30.468761	-8.630258	20.36195	-0.570241	57.662415	7.079438	0.298755	5.44943	0.215101	4.874089	0.043894	15.610371	0.032147
872.918762	17.571096	24.317745	-2.687093	30.457701	-8.675756	20.401377	-0.641263	57.803005	7.071846	0.293015	5.443217	0.21302	4.873489	0.043821	15.60388	0.03188
874.494446	17.518227	24.308355	-2.724021	30.446899	-8.721251	20.440802	-0.71144	57.943726	7.064256	0.287276	5.437025	0.210964	4.87289	0.043748	15.597432	0.031615
876.070007	17.465055	24.299831	-2.761402	30.436354	-8.766743	20.480225	-0.780776	58.084553	7.056705	0.281688	5.430852	0.208933	4.872296	0.043675	15.591027	0.031354
877.645508	17.411745	24.291714	-2.79923	30.426064	-8.812232	20.519644	-0.849276	58.225475	7.049171	0.276173	5.424699	0.206927	4.871706	0.043603	15.584664	0.031095
879.220825	17.35844	24.2836	-2.837498	30.416029	-8.857716	20.559057	-0.916949	58.366474	7.041639	0.270659	5.418566	0.204946	4.871113	0.04353	15.578342	0.030839
880.796082	17.304937	24.276136	-2.876204	30.406248	-8.903576	20.598763	-0.983806	58.507549	7.034137	0.265254	5.412452	0.202989	4.870528	0.043459	15.572062	0.030587
882.371216	17.251245	24.269314	-2.915338	30.396717	-8.949799	20.638746	-1.049849	58.648674	7.026665	0.259959	5.406358	0.201057	4.869942	0.043387	15.565823	0.030337
883.946167	17.197556	24.262489	-2.954897	30.387438	-8.996018	20.678728	-1.115088	58.789845	7.019193	0.254663	5.400283	0.199148	4.869362	0.043315	15.559624	0.030089
885.521118	17.143755	24.2561	-2.994876	30.378407	-9.042235	20.718708	-1.179532	58.931046	7.011742	0.249439	5.394227	0.197263	4.868782	0.043244	15.553465	0.029845
887.095886	17.089727	24.250582	-3.03527	30.369621	-9.088449	20.758684	-1.24319	59.072269	7.004332	0.244358	5.38819	0.195401	4.868207	0.043173	15.547346	0.029603
888.670532	17.035707	24.245064	-3.07607	30.361084	-9.134658	20.798656	-1.306062	59.21349	6.996922	0.239277	5.382172	0.193563	4.867632	0.043102	15.541266	0.029364
890.245117	16.981642	24.239752	-3.117278	30.352789	-9.180979	20.83872	-1.368168	59.354717	6.989523	0.234229	5.376173	0.191748	4.867063	0.043031	15.535226	0.029128
891.819519	16.927336	24.235546	-3.158882	30.344738	-9.227907	20.879278	-1.429505	59.495922	6.982178	0.229357	5.370192	0.189955	4.866493	0.042961	15.529224	0.028894
893.393738	16.873037	24.23134	-3.20088	30.336929	-9.27483	20.919832	-1.490082	59.637089	6.974833	0.224486	5.36423	0.188186	4.865925	0.04289	15.523261	0.028663
894.967957	16.818737	24.227135	-3.24327	30.329361	-9.321753	20.960386	-1.549916	59.778229	6.967489	0.219614	5.358285	0.186438	4.865364	0.04282	15.517336	0.028434
896.542114	16.764204	24.224216	-3.286047	30.322029	-9.368672	21.000938	-1.609009	59.919319	6.960208	0.214943	5.352359	0.184713	4.864801	0.042751	15.511449	0.028208
898.116028	16.709673	24.221325	-3.329202	30.314934	-9.415586	21.041485	-1.667369	60.060345	6.95293	0.210276	5.346451	0.18301	4.864245	0.042681	15.505599	0.027984
899.689819	16.655146	24.218435	-3.372735	30.308075	-9.462497	21.082029	-1.725003	60.201298	6.945652	0.205609	5.340561	0.181329	4.863688	0.042612	15.499786	0.027763
901.26355	16.600409	24.217121	-3.416642	30.301451	-9.509972	21.12306	-1.781922	60.342175	6.938455	0.201181	5.334689	0.179669	4.863133	0.042543	15.49401	0.027544
902.837097	16.545624	24.216194	-3.460915	30.295057	-9.55758	21.164206	-1.838131	60.482952	6.931279	0.196811	5.328834	0.178031	4.862584	0.042474	15.488271	0.027328
904.410645	16.490841	24.215267	-3.505556	30.288897	-9.605188	21.205353	-1.893643	60.623642	6.924103	0.192441	5.322996	0.176413	4.862034	0.042405	15.482567	0.027114
905.984009	16.436066	24.214342	-3.550556	30.282963	-9.652791	21.246492	-1.948462	60.764214	6.916927	0.188072	5.317176	0.174817	4.861487	0.042337	15.476899	0.026902
907.557251	16.381292	24.213415	-3.595913	30.27726	-9.70039	21.287632	-2.002598	60.904667	6.909752	0.183703	5.311373	0.173242	4.860945	0.042269	15.471268	0.026692
909.130249	16.326525	24.212488	-3.641622	30.271782	-9.747984	21.328764	-2.056055	61.044983	6.902578	0.179334	5.305588	0.171688	4.860403	0.0422	15.465671	0.026485
910.703308	16.271683	24.212433	-3.687684	30.266527	-9.795884	21.370178	-2.108851	61.185177	6.895451	0.175094	5.299819	0.170153	4.859862	0.042132	15.460109	0.02628
912.276184	16.216753	24.213453	-3.73409	30.261497	-9.844158	21.41193	-2.160984	61.325214	6.888381	0.171014	5.294067	0.16864	4.859328	0.042065	15.454581	0.026077
913.848938	16.161827	24.214474	-3.780839	30.256689	-9.892428	21.453682	-2.212468	61.465099	6.881313	0.166933	5.288332	0.167146	4.858792	0.041998	15.449088	0.025876
915.421509	16.106894	24.215836	-3.827926	30.252102	-9.940694	21.495426	-2.263308	61.604813	6.874264	0.162903	5.282613	0.165672	4.858259	0.04193	15.443629	0.025678
916.994019	16.051922	24.218136	-3.875352	30.247732	-9.988958	21.537172	-2.313517	61.744366	6.867267	0.159008	5.27691	0.164218	4.857728	0.041863	15.438204	0.025481
918.566406	15.996956	24.220436	-3.923109	30.243582	-10.037217	21.578913	-2.363099	61.883736	6.860271	0.155114	5.271224	0.162784	4.857203	0.041797	15.432813	0.025287
920.138672	15.941993	24.222849	-3.971197	30.239647	-10.085531	21.620707	-2.412064	62.022919	6.853282	0.151236	5.265555	0.161369	4.856676	0.04173	15.427454	0.025094
921.710754	15.887028	24.226412	-4.019608	30.235926	-10.134448	21.663076	-2.460418	62.161896	6.846361	0.147525	5.259902	0.159973	4.856151	0.041664	15.422128	0.024904
923.282715	15.832066	24.229975	-4.068345	30.232418	-10.18336	21.705446	-2.508172	62.300678	6.839439	0.143813	5.254264	0.158596	4.855629	0.041598	15.416835	0.024716
924.854675	15.777103	24.233538	-4.117406	30.229122	-10.232273	21.747816	-2.555336	62.439259	6.832518	0.140101	5.248642	0.157238	4.85511	0.041532	15.411573	0.024529
926.426392	15.72218	24.23823	-4.16678	30.226038	-10.281178	21.790176	-2.601912	62.577606	6.825665	0.136552	5.243037	0.155899	4.854595	0.041466	15.406345	0.024345
927.998047	15.667261	24.243034	-4.216472	30.223162	-10.330081	21.832537	-2.647915	62.71574	6.81882	0.133018	5.237446	0.154579	4.85408	0.041401	15.401148	0.024162
929.569519	15.612348	24.247841	-4.266475	30.220495	-10.378979	21.874893	-2.693348	62.853638	6.811975	0.129485	5.231872	0.153277	4.853567	0.041335	15.395983	0.023982
931.14093	15.557488	24.253534	-4.316787	30.218033	-10.428342	21.917719	-2.738223	62.991302	6.805186	0.126078	5.226313	0.151993	4.853055	0.04127	15.390848	0.023803
932.712097	15.502656	24.259562	-4.367405	30.215776	-10.477877	21.96072	-2.782545	63.128712	6.798418	0.122719	5.220769	0.150728	4.852547	0.041205	15.385745	0.023626
934.283325	15.447823	24.265589	-4.418331	30.213724	-10.527411	22.003719	-2.826326	63.265884	6.79165	0.11936	5.21524	0.14948	4.85204	0.041141	15.380672	0.023451
935.854309	15.393055	24.272266	-4.469557	30.211872	-10.576939	22.046713	-2.86957	63.402794	6.784925	0.116094	5.209727	0.148251	4.851534	0.041076	15.375631	0.023278
937.42511	15.338343	24.27949	-4.52108	30.210224	-10.626461	22.089703	-2.912287	63.539433	6.778236	0.112906	5.204228	0.147039	4.851035	0.041012	15.37062	0.023106
938.995911	15.28363	24.286713	-4.572904	30.208775	-10.675982	22.132692	-2.954487	63.675816	6.771547	0.109718	5.198745	0.145844	4.850534	0.040948	15.365638	0.022937
940.566528	15.228977	24.294357	-4.62502	30.207523	-10.725724	22.175915	-2.996176	63.811916	6.764887	0.106589	5.193276	0.144667	4.850036	0.040884	15.360685	0.022769
942.137024	15.174417	24.302752	-4.677429	30.20647	-10.775862	22.219559	-3.037362	63.947742	6.758278	0.103568	5.187822	0.143507	4.849539	0.04082	15.355763	0.022602
943.707336	15.119865	24.311144	-4.730127	30.205614	-10.825994	22.263199	-3.078053	64.083275	6.75167	0.100546	5.182383	0.142365	4.849044	0.040757	15.35087	0.022438
945.277527	15.065348	24.319738	-4.783113	30.20495	-10.876122	22.306835	-3.118258	64.218521	6.745076	0.097554	5.176958	0.141239	4.848552	0.040693	15.346006	0.022275
946.847656	15.010977	24.329275	-4.836386	30.204483	-10.926248	22.350468	-3.157985	64.35347	6.738549	0.094695	5.171548	0.14013	4.848061	0.04063	15.34117	0.022113
948.417603	14.956614	24.33881	-4.88994	30.204206	-10.976367	22.394096	-3.197237	64.488113	6.732022	0.091836	5.166152	0.139038	4.847572	0.040567	15.336364	0.021954
949.987427	14.902253	24.348345	-4.943776	30.204123	-11.026483	22.437721	-3.236031	64.622452	6.725496	0.088978	5.16077	0.137963	4.847085	0.040505	15.331586	0.021796
951.557129	14.848102	24.358984	-4.997893	30.204227	-11.077196	22.482014	-3.274371	64.756485	6.71905	0.086278	5.155402	0.136904	4.846601	0.040442	15.326836	0.021639
953.12677	14.793954	24.369633	-5.052289	30.204523	-11.127911	22.526308	-3.312266	64.890205	6.712606	0.083579	5.150049	0.135861	4.846117	0.04038	15.322113	0.021484
954.696167	14.739814	24.380278	-5.106957	30.205006	-11.178618	22.570597	-3.34972	65.023598	6.706163	0.08088	5.144709	0.134834	4.845636	0.040318	15.317418	0.021331
956.265503	14.685865	24.3918	-5.161901	30.205675	-11.229323	22.614883	-3.386744	65.15667	6.699787	0.078307	5.139383	0.133824	4.845158	0.040256	15.312751	0.021179
957.834656	14.631969	24.40353	-5.217113	30.206532	-11.280023	22.659163	-3.423345	65.289406	6.693428	0.075764	5.134071	0.132829	4.844677	0.040194	15.30811	0.021029
959.403687	14.578076	24.41526	-5.272596	30.207571	-11.330718	22.703442	-3.45953	65.421814	6.687068	0.073222	5.128773	0.131851	4.844202	0.040132	15.303497	0.02088
960.972656	14.524349	24.427643	-5.328349	30.208796	-11.381773	22.74814	-3.495308	65.553886	6.680762	0.070774	5.123488	0.130887	4.843728	0.040071	15.298911	0.020733
962.541382	14.470728	24.440424	-5.384365	30.210201	-11.433043	22.793093	-3.530687	65.685608	6.674489	0.068384	5.118217	0.12994	4.843256	0.040009	15.294351	0.020587
964.110046	14.41711	24.453205	-5.440647	30.21179	-11.48431	22.838043	-3.565674	65.816994	6.668215	0.065994	5.112959	0.129008	4.842786	0.039948	15.289818	0.020443
965.678589	14.363619	24.466427	-5.497192	30.213558	-11.535575	22.88299	-3.600277	65.948036	6.661979	0.063669	5.107715	0.128091	4.842318	0.039888	15.28531	0.0203
967.246948	14.310297	24.480227	-5.553997	30.215506	-11.586832	22.927933	-3.634501	66.078712	6.655793	0.061428	5.102483	0.12719	4.841852	0.039827	15.280828	0.020158
968.815247	14.256978	24.494024	-5.611062	30.217634	-11.638086	22.972872	-3.668359	66.209045	6.649607	0.059188	5.097265	0.126303	4.841387	0.039767	15.276373	0.020018
970.383301	14.203741	24.508064	-5.668382	30.219938	-11.689472	23.017973	-3.701853	66.339012	6.643443	0.056984	5.092061	0.125432	4.840921	0.039706	15.271943	0.019879
971.951294	14.150741	24.522852	-5.72596	30.22242	-11.741282	23.063595	-3.734995	66.468613	6.637344	0.054889	5.086869	0.124575	4.84046	0.039646	15.267538	0.019741
973.519165	14.097743	24.537638	-5.783793	30.225077	-11.793087	23.109215	-3.767789	66.597862	6.631247	0.052795	5.08169	0.123733	4.840001	0.039586	15.263159	0.019605
975.086792	14.04477	24.552475	-5.841878	30.227907	-11.844886	23.154827	-3.800243	66.72673	6.625155	0.05071	5.076523	0.122906	4.839543	0.039526	15.258803	0.01947
976.654419	13.992111	24.568214	-5.900215	30.230913	-11.896682	23.200438	-3.832368	66.855232	6.619147	0.048759	5.07137	0.122094	4.839084	0.039466	15.254474	0.019337
978.221863	13.939455	24.583954	-5.958803	30.234093	-11.948475	23.246046	-3.864169	66.983368	6.61314	0.046808	5.066229	0.121295	4.83863	0.039407	15.250168	0.019205
979.789185	13.886806	24.599689	-6.017638	30.237442	-12.000261	23.291649	-3.895651	67.111115	6.607133	0.044857	5.061101	0.120512	4.838178	0.039348	15.245887	0.019074
981.356262	13.834464	24.616224	-6.076717	30.240965	-12.052512	23.337849	-3.926821	67.23848	6.601205	0.043028	5.055986	0.119742	4.837727	0.039289	15.241631	0.018944
982.92334	13.782169	24.632883	-6.136047	30.244658	-12.104836	23.384144	-3.957693	67.365479	6.595289	0.041217	5.050882	0.118986	4.837275	0.03923	15.237397	0.018815
984.490234	13.729881	24.64954	-6.19562	30.248518	-12.157152	23.430433	-3.988269	67.492081	6.589374	0.039407	5.045792	0.118245	4.836827	0.039171	15.233188	0.018688
986.056946	13.677844	24.666794	-6.255433	30.252548	-12.209463	23.476717	-4.018555	67.618294	6.583521	0.037689	5.040713	0.117517	4.836381	0.039113	15.229003	0.018562
987.623535	13.625929	24.684338	-6.315488	30.256748	-12.26177	23.522999	-4.04856	67.744125	6.577699	0.036016	5.035647	0.116803	4.835934	0.039054	15.224841	0.018437
989.190063	13.574018	24.701881	-6.375786	30.261112	-12.314075	23.569277	-4.078292	67.869568	6.571877	0.034343	5.030593	0.116103	4.835491	0.038996	15.220702	0.018314
990.756348	13.52239	24.720034	-6.43632	30.265644	-12.366625	23.615889	-4.107757	67.994606	6.566124	0.032767	5.025551	0.115417	4.83505	0.038938	15.216586	0.018191
992.322571	13.471064	24.738842	-6.497093	30.270342	-12.419443	23.662863	-4.136963	68.119255	6.560445	0.031294	5.020522	0.114744	4.834608	0.03888	15.212493	0.01807
993.88855	13.419744	24.757647	-6.558101	30.275204	-12.472255	23.709831	-4.165915	68.243507	6.554766	0.029821	5.015504	0.114084	4.834169	0.038823	15.208424	0.01795
995.454468	13.368426	24.776451	-6.619345	30.28023	-12.525064	23.756796	-4.19462	68.367363	6.549087	0.028348	5.010498	0.113438	4.83373	0.038765	15.204375	0.017831
997.020325	13.317113	24.795256	-6.680824	30.285419	-12.577868	23.803759	-4.223089	68.490814	6.543409	0.026875	5.005503	0.112805	4.833295	0.038708	15.200351	0.017713
998.585938	13.265805	24.814056	-6.742534	30.290771	-12.630667	23.850716	-4.251324	68.613861	6.537731	0.025403	5.000521	0.112185	4.832861	0.038651	15.196347	0.017596
1013.275696	12.792571	25.006178	-7.332937	30.348801	-13.131351	24.298813	-4.506287	69.749039	6.48643	0.01416	4.954311	0.106988	4.828858	0.038123	15.159824	0.016551
1016.63739	12.68594	25.05304	-7.470892	30.364037	-13.246844	24.4027	-4.562441	70.003838	6.475092	0.012078	4.94387	0.105953	4.827941	0.038002	15.151721	0.016324
1019.999817	12.579761	25.100674	-7.609915	30.37999	-13.362363	24.506607	-4.617926	70.256805	6.463868	0.01013	4.933475	0.104972	4.827057	0.037885	15.143708	0.016101
1023.362976	12.474495	25.149738	-7.75	30.39666	-13.47891	24.612083	-4.672802	70.50795	6.452873	0.008436	4.923127	0.104046	4.826178	0.037769	15.135783	0.015883
1026.726929	12.36969	25.199512	-7.89114	30.41404	-13.595485	24.717585	-4.72713	70.757256	6.441998	0.006871	4.912823	0.103174	4.825278	0.037649	15.127947	0.015669
1030.091553	12.26535	25.249989	-8.033322	30.432123	-13.712109	24.823149	-4.780972	71.004707	6.431244	0.005433	4.902565	0.102354	4.82441	0.037534	15.120195	0.015459
1033.457031	12.161916	25.301733	-8.176542	30.450909	-13.829698	24.93025	-4.834382	71.25032	6.420729	0.004235	4.892351	0.101587	4.823547	0.03742	15.11253	0.015253
1036.82312	12.05898	25.354151	-8.320789	30.470392	-13.947309	25.037371	-4.887424	71.494064	6.410353	0.003166	4.882181	0.100872	4.822665	0.037303	15.104947	0.01505
1040.190063	11.956513	25.407209	-8.466061	30.490568	-14.065001	25.144606	-4.940151	71.735962	6.400109	0.002221	4.872054	0.100208	4.821812	0.03719	15.097446	0.014852
1043.557617	11.854935	25.461374	-8.612344	30.511433	-14.183591	25.253334	-4.992625	71.97599	6.390121	0.0015	4.861971	0.099595	4.820964	0.037077	15.090028	0.014657
1046.925903	11.753886	25.516182	-8.759632	30.532982	-14.302204	25.362085	-5.044898	72.214157	6.3803	0.00091	4.851931	0.099031	4.820097	0.036962	15.082689	0.014465
1050.294922	11.653311	25.571562	-8.907924	30.555214	-14.420922	25.470999	-5.097028	72.450462	6.37063	0.00044	4.841933	0.098516	4.81926	0.03685	15.075429	0.014277
1053.664795	11.553589	25.627905	-9.05721	30.578125	-14.540479	25.581366	-5.149073	72.684914	6.361255	0.000178	4.831977	0.09805	4.818427	0.03674	15.068246	0.014093
1057.035278	11.454426	25.684853	-9.207482	30.601711	-14.660059	25.691753	-5.201079	72.917496	6.352119	0.000044	4.822063	0.097632	4.817575	0.036626	15.061139	0.013912
1060.406494	11.355736	25.742315	-9.358733	30.625969	-14.779766	25.802353	-5.25311	73.148232	6.343193	0	4.812191	0.097261	4.816752	0.036517	15.054109	0.013734
1063.778442	11.257861	25.800602	-9.510961	30.650896	-14.90025	25.914358	-5.305212	73.377106	6.334646	0	4.802359	0.096937	4.815933	0.036408	15.047152	0.013559
1067.151123	11.160569	25.859455	-9.664155	30.676491	-15.020759	26.026386	-5.357441	73.604141	6.326306	0	4.792568	0.09666	4.81512	0.0363	15.040269	0.013388
1070.524536	11.063744	25.918764	-9.818314	30.702747	-15.141422	26.138685	-5.40985	73.82933	6.318126	0	4.782818	0.096428	4.814286	0.036189	15.033458	0.013219
1073.898682	10.96769	25.978773	-9.973426	30.729666	-15.262798	26.252335	-5.462484	74.052689	6.310183	0	4.773108	0.096242	4.813481	0.036081	15.026717	0.013054
1077.27356	10.872236	26.03931	-10.129492	30.757242	-15.384203	26.366009	-5.515405	74.274216	6.302409	0	4.763439	0.0961	4.81268	0.035975	15.020047	0.012891
1080.64917	10.777244	26.100245	-10.286501	30.785475	-15.505782	26.480011	-5.56865	74.493927	6.29476	0	4.753808	0.096002	4.81186	0.035866	15.013447	0.012732
1084.025391	10.682969	26.161768	-10.444447	30.814362	-15.628017	26.595304	-5.622279	74.711815	6.287297	0	4.744218	0.095949	4.811068	0.03576	15.006914	0.012575
1087.402344	10.589318	26.223774	-10.603325	30.843899	-15.750278	26.710623	-5.676337	74.927902	6.279985	0	4.734668	0.095938	4.81028	0.035655	15.000449	0.012421
1090.780029	10.496112	26.286127	-10.763134	30.874084	-15.872738	26.82633	-5.73087	75.142204	6.272781	0	4.725157	0.09597	4.809495	0.035551	14.99405	0.012269
1094.158569	10.403567	26.348967	-10.923868	30.904919	-15.9958	26.943275	-5.785936	75.354729	6.265729	0	4.715684	0.096044	4.808715	0.035447	14.987717	0.01212
1097.53772	10.311662	26.412245	-11.085514	30.936398	-16.118885	27.060242	-5.841569	75.565475	6.258819	0	4.706252	0.096161	4.807916	0.035341	14.981447	0.011974
1100.917603	10.220185	26.475821	-11.248075	30.968521	-16.242191	27.177662	-5.897828	75.774467	6.252002	0	4.696859	0.096318	4.807144	0.035238	14.975242	0.01183
1104.298218	10.129313	26.539793	-11.411547	31.001286	-16.366045	27.296257	-5.954757	75.981712	6.245314	0	4.687504	0.096517	4.806376	0.035136	14.969099	0.011689
1107.679443	10.03909	26.604156	-11.575914	31.034689	-16.489922	27.414871	-6.012393	76.187233	6.23876	0	4.67819	0.096756	4.805611	0.035034	14.963018	0.01155
1111.061523	9.949279	26.668774	-11.741182	31.068731	-16.61404	27.534006	-6.070796	76.391029	6.232289	0	4.668914	0.097035	4.80485	0.034933	14.956998	0.011413
1114.444336	9.860012	26.733704	-11.907346	31.103411	-16.738655	27.654249	-6.130002	76.59314	6.225928	0	4.659678	0.097353	4.80407	0.03483	14.951038	0.011279
1117.827759	9.771402	26.798979	-12.074391	31.138725	-16.863293	27.774511	-6.190057	76.793556	6.219694	0	4.650483	0.097711	4.803317	0.03473	14.945138	0.011147
1121.211914	9.683185	26.864464	-12.242323	31.174673	-16.98819	27.895365	-6.251011	76.992302	6.213537	0	4.641328	0.098108	4.802566	0.03463	14.939296	0.011017
1124.596802	9.595454	26.930195	-12.411131	31.211252	-17.113531	28.01725	-6.312899	77.189407	6.207473	0	4.632214	0.098543	4.801819	0.034531	14.933512	0.010889
1127.982422	9.508376	26.996223	-12.580816	31.248465	-17.238899	28.139166	-6.375776	77.384872	6.201531	0	4.623141	0.099016	4.801076	0.034433	14.927785	0.010764
1131.368652	9.421676	27.062418	-12.751364	31.286304	-17.36454	28.261734	-6.439677	77.578728	6.19566	0	4.614112	0.099527	4.800336	0.034335	14.922114	0.01064
1134.755615	9.3354	27.128799	-12.92278	31.324774	-17.49058	28.385267	-6.504643	77.770988	6.189867	0	4.605129	0.100075	4.7996	0.034237	14.916499	0.010519
1138.143311	9.249779	27.195429	-13.095055	31.363869	-17.616644	28.508823	-6.570727	77.961678	6.184194	0	4.596198	0.100656	4.798845	0.034137	14.910938	0.010399
1141.53186	9.164507	27.262192	-13.268188	31.403593	-17.743004	28.633116	-6.637965	78.150818	6.178585	0	4.587315	0.10126	4.798115	0.034041	14.905432	0.010282
1144.920898	9.079607	27.329086	-13.442167	31.443939	-17.869709	28.758287	-6.706393	78.338417	6.173043	0	4.578475	0.101886	4.797388	0.033945	14.899979	0.010166
1148.310791	8.995353	27.396181	-13.616997	31.484911	-17.996443	28.883488	-6.776066	78.524513	6.167617	0	4.569676	0.102533	4.796664	0.033849	14.894578	0.010052
1151.701294	8.911429	27.463373	-13.792668	31.526505	-18.123482	29.009497	-6.847012	78.709129	6.16225	0	4.560915	0.103203	4.795943	0.033754	14.88923	0.00994
1155.092529	8.827834	27.530661	-13.969176	31.568722	-18.250828	29.136311	-6.919278	78.892281	6.156943	0	4.552193	0.103894	4.795226	0.03366	14.883932	0.00983
1158.484375	8.744843	27.598087	-14.146518	31.611559	-18.378199	29.263147	-6.992906	79.07399	6.151743	0	4.543507	0.104606	4.794511	0.033565	14.878685	0.009722
1161.877075	8.662172	27.665585	-14.324694	31.655018	-18.505892	29.390877	-7.067929	79.254303	6.146602	0	4.534856	0.105339	4.793799	0.033472	14.873488	0.009615
1165.270386	8.579808	27.733149	-14.503694	31.699097	-18.63385	29.519325	-7.144393	79.433228	6.141516	0	4.526241	0.106093	4.79309	0.033379	14.868341	0.00951
1168.664429	8.497974	27.800795	-14.683515	31.743792	-18.761833	29.6478	-7.222338	79.610794	6.136525	0	4.517661	0.106868	4.792384	0.033286	14.863242	0.009407
1172.059204	8.41647	27.868486	-14.864153	31.789106	-18.89015	29.777243	-7.301792	79.787041	6.131593	0	4.509116	0.107663	4.791681	0.033194	14.858191	0.009305
1175.45459	8.335246	27.936214	-15.045604	31.835037	-19.01869	29.907322	-7.382804	79.961983	6.126713	0	4.500604	0.108477	4.79098	0.033102	14.853189	0.009205
1178.850708	8.25448	28.003979	-15.227863	31.881586	-19.147255	30.037428	-7.465409	80.135658	6.121916	0	4.492126	0.10931	4.790282	0.033011	14.848232	0.009106
1182.247437	8.174047	28.07176	-15.410928	31.928749	-19.276163	30.168583	-7.549637	80.308098	6.117181	0	4.483679	0.110162	4.789567	0.032917	14.843323	0.009009
1185.64502	8.093867	28.139555	-15.594799	31.976528	-19.405262	30.300291	-7.635537	80.479332	6.112494	0	4.475266	0.111033	4.788874	0.032827	14.838458	0.008914
1189.043213	8.014079	28.207348	-15.779468	32.024921	-19.534388	30.432026	-7.72314	80.649399	6.107879	0	4.466885	0.111923	4.788184	0.032737	14.833638	0.00882
1192.442139	7.934622	28.275126	-15.964925	32.073929	-19.66386	30.56489	-7.81247	80.818321	6.103327	0	4.458537	0.112831	4.787497	0.032648	14.828864	0.008727
1195.841675	7.855395	28.342892	-16.151176	32.12355	-19.793489	30.698217	-7.90358	80.986153	6.09882	0	4.450221	0.113757	4.786811	0.032558	14.824133	0.008636
1199.241943	7.776496	28.410629	-16.338215	32.173782	-19.923143	30.831573	-7.996497	81.152908	6.094377	0	4.44194	0.114701	4.786129	0.03247	14.819446	0.008546
1202.642944	7.697919	28.478321	-16.526035	32.224628	-20.053158	30.966148	-8.091248	81.318634	6.089998	0	4.433697	0.115663	4.78545	0.032382	14.814801	0.008457
1206.044678	7.619551	28.54598	-16.714634	32.276089	-20.18329	31.101093	-8.187875	81.483368	6.085661	0	4.425493	0.116632	4.784771	0.032294	14.810199	0.00837
1209.447021	7.541451	28.613588	-16.904007	32.328156	-20.313452	31.236065	-8.286409	81.647148	6.081379	0	4.417322	0.117607	4.784097	0.032207	14.805639	0.008284
1212.850098	7.463661	28.681118	-17.094158	32.380836	-20.443979	31.372347	-8.386877	81.81002	6.077162	0	4.409179	0.118587	4.783442	0.032122	14.80112	0.0082
1216.253784	7.386056	28.748596	-17.28507	32.434128	-20.574594	31.508902	-8.489311	81.972015	6.072985	0	4.401065	0.119574	4.782772	0.032036	14.796641	0.008117
1219.658203	7.308669	28.816008	-17.476748	32.488029	-20.705235	31.645483	-8.593746	82.133179	6.068855	0	4.392976	0.120566	4.782104	0.03195	14.792204	0.008035
1223.063232	7.231576	28.883307	-17.669186	32.542538	-20.836243	31.783459	-8.700202	82.293556	6.064791	0	4.384912	0.121564	4.781437	0.031864	14.787807	0.007954
1226.469116	7.154641	28.950539	-17.862385	32.59766	-20.967318	31.921621	-8.808715	82.453186	6.060765	0	4.376872	0.122568	4.780773	0.031779	14.783447	0.007874
1229.87561	7.077877	29.017694	-18.056334	32.653385	-21.098417	32.059807	-8.91931	82.612114	6.056779	0	4.368855	0.123578	4.780111	0.031694	14.779128	0.007796
1233.282715	7.001388	29.084702	-18.251032	32.709721	-21.229883	32.199478	-9.032009	82.770393	6.05286	0	4.360858	0.124594	4.779451	0.03161	14.774847	0.007718
1236.690552	6.925035	29.151627	-18.446478	32.766666	-21.361389	32.339237	-9.146837	82.928055	6.048976	0	4.352882	0.125616	4.778793	0.031526	14.770603	0.007642
1240.099121	6.848813	29.218472	-18.642672	32.824219	-21.492937	32.479069	-9.263831	83.085167	6.045128	0	4.344926	0.126644	4.778137	0.031442	14.766397	0.007567
1243.508301	6.77283	29.285143	-18.8396	32.882378	-21.624828	32.620388	-9.382999	83.241768	6.041344	0	4.336989	0.127677	4.777483	0.031359	14.762229	0.007493
1246.918213	6.696967	29.351711	-19.037264	32.941147	-21.756746	32.761738	-9.504363	83.397903	6.037596	0	4.32907	0.128717	4.776832	0.031276	14.758097	0.00742
1250.328735	6.621213	29.418184	-19.235661	33.000519	-21.888721	32.903259	-9.627954	83.553627	6.033881	0	4.321168	0.129762	4.776182	0.031194	14.754001	0.007348
1253.73999	6.545642	29.48448	-19.434788	33.060497	-22.021004	33.046165	-9.753784	83.708992	6.030222	0	4.313283	0.130814	4.775534	0.031112	14.749941	0.007277
1257.151855	6.47018	29.55065	-19.634642	33.121082	-22.153311	33.189098	-9.881867	83.864052	6.026602	0	4.305415	0.131871	4.774906	0.031032	14.745916	0.007207
1260.564453	6.394805	29.616713	-19.835218	33.182274	-22.285694	33.33231	-10.012229	84.01886	6.023014	0	4.297562	0.132935	4.774261	0.030951	14.741926	0.007138
1263.977783	6.319563	29.682596	-20.036516	33.244072	-22.418344	33.476791	-10.144883	84.173462	6.019474	0	4.289723	0.134004	4.773619	0.03087	14.73797	0.00707
1267.391724	6.244416	29.748325	-20.238529	33.306473	-22.551023	33.621307	-10.279837	84.327919	6.015975	0	4.281899	0.13508	4.772978	0.03079	14.73405	0.007003
1270.806274	6.169336	29.813938	-20.44125	33.36948	-22.683786	33.766197	-10.417099	84.482285	6.012506	0	4.27409	0.136161	4.772339	0.03071	14.730162	0.006937
1274.221558	6.094344	29.879379	-20.644686	33.43309	-22.816786	33.912251	-10.556697	84.636627	6.00908	0	4.266294	0.137249	4.771702	0.03063	14.726308	0.006872
1277.637451	6.019431	29.944635	-20.848824	33.497307	-22.949808	34.058334	-10.698624	84.790977	6.005697	0	4.258511	0.138342	4.771066	0.030551	14.722486	0.006808
1281.054199	5.944558	30.009771	-21.053671	33.56213	-23.082937	34.204906	-10.842891	84.945419	6.002342	0	4.250739	0.139442	4.77045	0.030474	14.718698	0.006745
1284.471436	5.869741	30.074738	-21.259214	33.627552	-23.216261	34.352524	-10.989507	85.099998	5.999024	0	4.24298	0.140547	4.769818	0.030395	14.714941	0.006682
1287.889404	5.794978	30.139496	-21.465452	33.693581	-23.349611	34.500168	-11.138476	85.254768	5.99575	0	4.235232	0.141658	4.769187	0.030317	14.711217	0.006621
1291.308105	5.720235	30.204123	-21.672386	33.760212	-23.483076	34.648407	-11.289794	85.409798	5.992504	0	4.227496	0.142775	4.768558	0.030239	14.707523	0.00656
1294.727295	5.645519	30.268595	-21.880007	33.827446	-23.616705	34.797581	-11.44346	85.565132	5.989289	0	4.219769	0.143898	4.76793	0.030162	14.703861	0.0065
1298.147339	5.570826	30.33283	-22.08832	33.895283	-23.750364	34.946785	-11.599487	85.720856	5.98612	0	4.212053	0.145027	4.767304	0.030084	14.70023	0.006441
1301.567993	5.496135	30.396927	-22.297312	33.963722	-23.884142	35.096687	-11.757858	85.877007	5.982976	0	4.204347	0.146162	4.766697	0.03001	14.69663	0.006383
1304.989258	5.421444	30.460888	-22.506985	34.032764	-24.018061	35.24741	-11.918566	86.033653	5.97986	0	4.19665	0.147303	4.766074	0.029933	14.693058	0.006325
1308.411255	5.346746	30.52458	-22.717339	34.102409	-24.152006	35.398163	-12.081614	86.190857	5.97679	0	4.188961	0.148451	4.765453	0.029857	14.689517	0.006269
1311.833862	5.272029	30.588133	-22.928368	34.172657	-24.286081	35.549725	-12.246993	86.348679	5.973746	0	4.181281	0.149604	4.764832	0.029781	14.686006	0.006213
1315.257202	5.197292	30.651546	-23.14007	34.243507	-24.420271	35.701992	-12.414684	86.507172	5.970726	0	4.173609	0.150763	4.764231	0.029708	14.682523	0.006157
1318.681152	5.122518	30.714703	-23.352434	34.314957	-24.554483	35.854282	-12.584668	86.666405	5.967748	0	4.165945	0.151928	4.763614	0.029633	14.679069	0.006103
1322.105713	5.047703	30.777697	-23.565468	34.387009	-24.688829	36.007496	-12.756947	86.826431	5.964798	0	4.158288	0.1531	4.762997	0.029558	14.675643	0.006049
1325.531006	4.972848	30.840546	-23.779163	34.459663	-24.823267	36.161297	-12.931496	86.98732	5.961871	0	4.150638	0.154277	4.762383	0.029484	14.672246	0.005996
1328.957031	4.897929	30.903162	-23.993523	34.532917	-24.957733	36.315128	-13.10829	87.149124	5.958981	0	4.142995	0.155461	4.761786	0.029412	14.668876	0.005944
1332.383545	4.822946	30.965586	-24.208532	34.606773	-25.092329	36.469982	-13.28731	87.311905	5.95612	0	4.135359	0.156651	4.761174	0.029338	14.665534	0.005892
1335.810791	4.747903	31.027864	-24.424196	34.681229	-25.226999	36.625309	-13.468541	87.475723	5.953282	0	4.127728	0.157847	4.760563	0.029265	14.662219	0.005841
1339.23877	4.672778	31.089931	-24.640514	34.756283	-25.361696	36.780663	-13.651952	87.64064	5.950476	0	4.120103	0.159049	4.759953	0.029192	14.658931	0.005791
1342.667236	4.597557	31.151781	-24.857475	34.83194	-25.496523	36.937157	-13.837506	87.806702	5.947701	0	4.112484	0.160258	4.759362	0.029121	14.655669	0.005741
1346.096558	4.522257	31.213484	-25.075089	34.908195	-25.631411	37.094006	-14.025193	87.973984	5.944948	0	4.10487	0.161472	4.758754	0.029049	14.652434	0.005692
1349.526489	4.446863	31.274998	-25.293339	34.985054	-25.766323	37.250877	-14.214972	88.142525	5.942222	0	4.097261	0.162693	4.758148	0.028977	14.649225	0.005643
1352.956909	4.37134	31.336267	-25.512224	35.062508	-25.90136	37.409004	-14.406802	88.312393	5.939529	0	4.089656	0.16392	4.75756	0.028907	14.646042	0.005596
1356.388062	4.295722	31.39739	-25.731749	35.14056	-26.036442	37.567356	-14.600651	88.483635	5.936858	0	4.082057	0.165153	4.756956	0.028835	14.642884	0.005548
1359.819946	4.220001	31.458351	-25.951906	35.219215	-26.171551	37.725739	-14.796491	88.656319	5.934209	0	4.07446	0.166393	4.756353	0.028764	14.639751	0.005502
1363.252441	4.144109	31.519045	-26.172699	35.29847	-26.306784	37.885494	-14.994282	88.830482	5.931595	0	4.066868	0.167639	4.755768	0.028695	14.636643	0.005456
1366.685547	4.06811	31.57959	-26.394114	35.378319	-26.442047	38.045353	-15.193971	89.006187	5.929001	0	4.059279	0.168891	4.755167	0.028625	14.633561	0.00541
1370.119385	3.991998	31.639988	-26.616156	35.458771	-26.577339	38.205288	-15.395517	89.183479	5.926426	0	4.051693	0.17015	4.754568	0.028555	14.630502	0.005366
1373.553833	3.915687	31.700117	-26.838821	35.539822	-26.712742	38.366615	-15.598887	89.362411	5.923887	0	4.044111	0.171415	4.753986	0.028487	14.627467	0.005321
1376.988892	3.839244	31.760086	-27.062101	35.621468	-26.848169	38.527966	-15.804025	89.54303	5.921368	0	4.036531	0.172686	4.753388	0.028417	14.624457	0.005278
1380.424561	3.762674	31.81991	-27.286001	35.703709	-26.983631	38.689526	-16.010883	89.72538	5.918867	0	4.028955	0.173964	4.752791	0.028348	14.621469	0.005234
1383.860962	3.685901	31.87949	-27.510511	35.786552	-27.119181	38.852329	-16.219402	89.9095	5.916397	0	4.02138	0.175248	4.752213	0.028281	14.618506	0.005192
1387.297974	3.608959	31.938892	-27.735634	35.869991	-27.254755	39.015171	-16.429548	90.095451	5.913949	0	4.013808	0.176538	4.751617	0.028212	14.615566	0.00515
1390.735596	3.531874	31.998148	-27.961369	35.954029	-27.390369	39.178341	-16.641264	90.283272	5.911519	0	4.006237	0.177835	4.751023	0.028144	14.612648	0.005108
1394.17395	3.454586	32.05719	-28.187704	36.038662	-27.526052	39.342628	-16.854481	90.472992	5.909115	0	3.998668	0.179138	4.750447	0.028078	14.609754	0.005067
1397.612915	3.37709	32.116028	-28.414644	36.123894	-27.661762	39.50695	-17.069149	90.664658	5.906736	0	3.991101	0.180448	4.749855	0.02801	14.606881	0.005026
1401.05249	3.299438	32.174721	-28.642181	36.209717	-27.797506	39.671719	-17.285213	90.858299	5.904375	0	3.983535	0.181764	4.74928	0.027944	14.604031	0.004986
1404.492676	3.221587	32.233234	-28.870317	36.296143	-27.933308	39.837482	-17.502619	91.053955	5.902035	0	3.97597	0.183087	4.74869	0.027877	14.601202	0.004947
1407.933594	3.143484	32.291519	-29.099052	36.383163	-28.069134	40.003273	-17.721298	91.251671	5.899722	0	3.968406	0.184416	4.7481	0.02781	14.598395	0.004908
1411.375122	3.065211	32.349663	-29.328377	36.470776	-28.204994	40.169643	-17.941181	91.451454	5.897425	0	3.960842	0.185752	4.747528	0.027745	14.595611	0.004869
1414.817139	2.986752	32.407654	-29.558285	36.558987	-28.340895	40.336864	-18.162212	91.653351	5.895147	0	3.953279	0.187094	4.746939	0.027679	14.592847	0.004831
1418.26001	2.907995	32.465393	-29.788784	36.647793	-28.476822	40.50412	-18.384336	91.857384	5.892897	0	3.945717	0.188443	4.746368	0.027615	14.590104	0.004793
1421.703369	2.829052	32.522999	-30.019869	36.737194	-28.61278	40.672081	-18.607479	92.063583	5.890663	0	3.938154	0.189799	4.745782	0.027549	14.587381	0.004756
1425.147461	2.749925	32.580467	-30.251534	36.82719	-28.748768	40.840759	-18.831566	92.271957	5.888445	0	3.930592	0.191161	4.745196	0.027484	14.584681	0.004719
1428.592163	2.670477	32.637691	-30.48378	36.917782	-28.884783	41.009472	-19.056543	92.482544	5.886255	0	3.923029	0.192529	4.744627	0.02742	14.582	0.004683
1432.037476	2.590819	32.694771	-30.716599	37.008968	-29.020821	41.179016	-19.282337	92.695343	5.884082	0	3.915466	0.193905	4.744043	0.027355	14.579339	0.004647
1435.483398	2.510965	32.751717	-30.949987	37.100746	-29.156879	41.34914	-19.508879	92.910385	5.881924	0	3.907902	0.195287	4.743476	0.027292	14.576698	0.004611
1438.929932	2.430803	32.808449	-31.18395	37.193119	-29.292965	41.519299	-19.736097	93.127678	5.87979	0	3.900337	0.196675	4.742893	0.027228	14.574078	0.004576
1442.377197	2.350384	32.865017	-31.418488	37.286087	-29.429068	41.690418	-19.963924	93.347244	5.877674	0	3.892772	0.19807	4.742327	0.027166	14.571477	0.004541
1445.825073	2.269756	32.921452	-31.653585	37.379646	-29.565187	41.861984	-20.192293	93.569077	5.875573	0	3.885205	0.199472	4.741745	0.027102	14.568894	0.004507
1449.27356	2.188841	32.977707	-31.889246	37.473801	-29.70133	42.033585	-20.421129	93.79319	5.873493	0	3.877637	0.200881	4.74118	0.02704	14.566333	0.004473
1452.722656	2.107619	33.033775	-32.125469	37.568546	-29.837477	42.206268	-20.650362	94.019585	5.871433	0	3.870068	0.202296	4.740599	0.026977	14.563789	0.004439
1456.172363	2.026177	33.089722	-32.362251	37.663887	-29.97364	42.379269	-20.879911	94.248268	5.869388	0	3.862497	0.203718	4.740036	0.026916	14.561264	0.004406
1459.622803	1.944471	33.145515	-32.59959	37.759819	-30.109829	42.552299	-21.109722	94.479233	5.86736	0	3.854925	0.205147	4.739456	0.026853	14.558759	0.004374
1463.07373	1.862406	33.201103	-32.837479	37.856342	-30.246002	42.726543	-21.339716	94.712486	5.865354	0	3.847351	0.206583	4.738894	0.026792	14.556271	0.004341
1466.525391	1.780108	33.256573	-33.075924	37.953457	-30.382198	42.90097	-21.569824	94.948021	5.863362	0	3.839774	0.208025	4.738315	0.02673	14.553802	0.004309
1469.977539	1.697579	33.31192	-33.314907	38.051163	-30.518414	43.07542	-21.799957	95.185814	5.861383	0	3.832196	0.209474	4.737754	0.026669	14.551351	0.004278
1473.43042	1.61463	33.367046	-33.554451	38.149464	-30.654604	43.251225	-22.030067	95.42588	5.859429	0	3.824615	0.21093	4.737176	0.026608	14.548918	0.004246
1476.883911	1.531444	33.422054	-33.794525	38.248348	-30.790813	43.427059	-22.260073	95.668182	5.857488	0	3.817032	0.212393	4.736616	0.026548	14.546502	0.004215
1480.338013	1.448013	33.476948	-34.035145	38.347828	-30.927042	43.603058	-22.489906	95.912727	5.855561	0	3.809446	0.213863	4.73604	0.026487	14.544105	0.004185
1483.792725	1.364187	33.531651	-34.27631	38.447899	-31.063234	43.780277	-22.719501	96.159485	5.853654	0	3.801858	0.215339	4.73548	0.026427	14.541724	0.004155
1487.248047	1.280073	33.58622	-34.518002	38.548557	-31.199448	43.95752	-22.948771	96.40844	5.851763	0	3.794267	0.216823	4.734905	0.026367	14.539361	0.004125
1490.704102	1.195703	33.640678	-34.760239	38.649811	-31.335674	44.135071	-23.177673	96.659576	5.849884	0	3.786672	0.218313	4.734346	0.026308	14.537015	0.004095
1494.160645	1.110975	33.694981	-35.002998	38.751648	-31.471853	44.313683	-23.406122	96.912857	5.848023	0	3.779075	0.21981	4.733788	0.026249	14.534686	0.004066
1497.61792	1.025897	33.74913	-35.246292	38.85408	-31.608059	44.492332	-23.634058	97.168274	5.84618	0	3.771475	0.221314	4.733213	0.026189	14.532373	0.004037
1501.075684	0.940558	33.803173	-35.490108	38.957096	-31.744261	44.671413	-23.861406	97.425781	5.844348	0	3.763871	0.222825	4.732656	0.026131	14.530078	0.004008
1504.534058	0.854896	33.857082	-35.734447	39.060699	-31.880417	44.851418	-24.0881	97.685356	5.842532	0	3.756264	0.224344	4.732082	0.026072	14.527799	0.00398
1507.993164	0.768824	33.910831	-35.979313	39.164898	-32.016602	45.03146	-24.314093	97.946968	5.840734	0	3.748653	0.225869	4.731526	0.026014	14.525536	0.003952
1511.452881	0.682482	33.964481	-36.224701	39.26968	-32.152763	45.212074	-24.53931	98.210579	5.838949	0	3.741039	0.227401	4.730969	0.025957	14.523289	0.003925
1514.913086	0.595859	34.018024	-36.4706	39.37505	-32.288891	45.393463	-24.763687	98.476158	5.837175	0	3.73342	0.22894	4.730398	0.025898	14.521057	0.003897
1518.373901	0.508765	34.071392	-36.717014	39.481003	-32.425037	45.574886	-24.98716	98.743652	5.835422	0	3.725798	0.230486	4.729842	0.025841	14.518842	0.00387
1521.835449	0.421391	34.124664	-36.963943	39.587547	-32.56115	45.757019	-25.209679	99.013046	5.83368	0	3.718172	0.232039	4.72927	0.025783	14.516643	0.003843
1525.297607	0.333739	34.177841	-37.211384	39.694679	-32.697224	45.939789	-25.431183	99.284271	5.83195	0	3.710542	0.233599	4.728715	0.025726	14.514459	0.003817
1528.760254	0.245634	34.230865	-37.459332	39.802395	-32.833324	46.122585	-25.651617	99.557297	5.830238	0	3.702907	0.235166	4.72816	0.02567	14.51229	0.003791
1532.223633	0.157199	34.283783	-37.70779	39.910702	-32.969368	46.306236	-25.870926	99.832077	5.828539	0	3.695268	0.236741	4.72759	0.025612	14.510137	0.003765
1535.6875	0.068481	34.336609	-37.956741	40.019588	-33.105385	46.490368	-26.089041	100.108559	5.82685	0	3.687625	0.238322	4.727035	0.025557	14.507998	0.003739
1539.1521	-0.020648	34.389313	-38.206203	40.129063	-33.241428	46.674538	-26.305927	100.386696	5.825178	0	3.679977	0.239911	4.726481	0.025501	14.505875	0.003714
1542.617188	-0.110168	34.441895	-38.456161	40.23912	-33.377384	46.859692	-26.521532	100.666443	5.82352	0	3.672325	0.241506	4.725911	0.025444	14.503767	0.003689
1546.083008	-0.199983	34.494396	-38.706619	40.349766	-33.513332	47.045189	-26.735809	100.947739	5.821872	0	3.664667	0.243109	4.725358	0.025389	14.501673	0.003664
1549.549316	-0.290156	34.546795	-38.957569	40.460991	-33.649303	47.230717	-26.9487	101.23053	5.820238	0	3.657005	0.244719	4.724789	0.025333	14.499594	0.003639
1553.016357	-0.380788	34.599064	-39.209011	40.572803	-33.785164	47.41737	-27.160166	101.514763	5.818619	0	3.649338	0.246336	4.724236	0.025278	14.497528	0.003615
1556.483887	-0.471721	34.651257	-39.460945	40.6852	-33.921028	47.604218	-27.370163	101.800385	5.817011	0	3.641666	0.247961	4.723682	0.025223	14.495478	0.003591
1559.952026	-0.562961	34.703373	-39.713367	40.79818	-34.056915	47.7911	-27.578653	102.087334	5.815413	0	3.633989	0.249592	4.72313	0.025169	14.493441	0.003567
1563.420776	-0.654727	34.755356	-39.966274	40.911739	-34.192661	47.97924	-27.785593	102.375549	5.813833	0	3.626307	0.251231	4.722561	0.025114	14.491419	0.003544
1566.890137	-0.746799	34.807262	-40.219662	41.025883	-34.32843	48.167431	-27.990946	102.66497	5.812263	0	3.618619	0.252877	4.722009	0.02506	14.489409	0.003521
1570.360107	-0.839181	34.8591	-40.473537	41.14061	-34.464207	48.355789	-28.194675	102.955544	5.810703	0	3.610926	0.254531	4.721457	0.025006	14.487414	0.003497
1573.830688	-0.932048	34.910824	-40.727886	41.255917	-34.599842	48.54528	-28.396742	103.247192	5.809158	0	3.603227	0.256191	4.720889	0.024951	14.485434	0.003475
1577.30188	-1.025285	34.962471	-40.982719	41.371803	-34.735508	48.73481	-28.597128	103.539871	5.807625	0	3.595523	0.257859	4.720337	0.024898	14.483465	0.003452
1580.773682	-1.118835	35.014053	-41.238022	41.488274	-34.871151	48.924644	-28.795799	103.833511	5.806101	0	3.587813	0.259534	4.719785	0.024845	14.481511	0.00343
1584.245972	-1.212816	35.065544	-41.493801	41.605324	-35.006676	49.115471	-28.992722	104.128036	5.80459	0	3.580097	0.261217	4.719218	0.024791	14.479569	0.003408
1587.718994	-1.307235	35.116947	-41.75005	41.722958	-35.14222	49.306328	-29.18787	104.423386	5.803092	0	3.572376	0.262907	4.718667	0.024738	14.477642	0.003386
1591.192505	-1.401973	35.168293	-42.006763	41.841167	-35.277721	49.497635	-29.381222	104.719498	5.801604	0	3.564649	0.264604	4.718115	0.024686	14.475727	0.003364
1594.666626	-1.497084	35.219566	-42.263947	41.959953	-35.413113	49.689777	-29.57276	105.016304	5.800126	0	3.556916	0.266309	4.717564	0.024634	14.473825	0.003343
1598.141357	-1.592704	35.270752	-42.521595	42.079323	-35.548527	49.881954	-29.762465	105.313736	5.798663	0	3.549176	0.268021	4.716996	0.02458	14.471935	0.003321
1601.616577	-1.688649	35.321884	-42.779701	42.199268	-35.683868	50.074726	-29.950315	105.611725	5.797209	0	3.541431	0.26974	4.716445	0.024528	14.470058	0.0033
1605.092529	-1.784921	35.372963	-43.038277	42.319794	-35.819122	50.268188	-30.136303	105.910217	5.795763	0	3.533679	0.271467	4.715894	0.024477	14.468194	0.00328
1608.569092	-1.881746	35.42395	-43.297302	42.440899	-35.954399	50.461674	-30.320398	106.209122	5.794333	0	3.525921	0.273202	4.715343	0.024425	14.466343	0.003259
1612.046143	-1.978917	35.474888	-43.556793	42.56258	-36.089569	50.65591	-30.502611	106.508385	5.792912	0	3.518156	0.274943	4.714777	0.024373	14.464503	0.003239
1615.523804	-2.076416	35.52578	-43.81673	42.684834	-36.224674	50.850666	-30.682922	106.80793	5.7915	0	3.510386	0.276693	4.714225	0.024322	14.462676	0.003218
1619.002197	-2.17441	35.576607	-44.077126	42.807671	-36.359802	51.045464	-30.86133	107.107697	5.7901	0	3.502608	0.278449	4.713674	0.024271	14.460861	0.003198
1622.480957	-2.27282	35.627373	-44.337963	42.93108	-36.494785	51.241138	-31.037819	107.407608	5.788711	0	3.494824	0.280214	4.713123	0.02422	14.459058	0.003179
1625.960449	-2.371567	35.678101	-44.599255	43.055065	-36.62973	51.437199	-31.212395	107.707603	5.78733	0	3.487034	0.281985	4.712573	0.02417	14.457267	0.003159
1629.44043	-2.470737	35.728779	-44.860989	43.179626	-36.764694	51.633289	-31.385052	108.007607	5.78596	0	3.479236	0.283765	4.712006	0.024118	14.455487	0.00314
1632.921021	-2.570402	35.779396	-45.123165	43.30476	-36.899479	51.830406	-31.555798	108.307549	5.784602	0	3.471432	0.285551	4.711455	0.024068	14.453719	0.003121
1636.402222	-2.670409	35.829983	-45.385792	43.43047	-37.034252	52.027752	-31.724638	108.607376	5.783252	0	3.463621	0.287346	4.710904	0.024019	14.451963	0.003101
1639.884033	-2.770772	35.880531	-45.648849	43.556751	-37.169044	52.225128	-31.891571	108.907005	5.781911	0	3.455803	0.289148	4.710353	0.023969	14.450219	0.003083
1643.366455	-2.87171	35.931026	-45.912354	43.683613	-37.303619	52.423683	-32.056606	109.206383	5.780583	0	3.447978	0.290957	4.709802	0.023919	14.448485	0.003064
1646.849243	-2.972985	35.981491	-46.176281	43.811039	-37.438206	52.622303	-32.219742	109.505424	5.779263	0	3.440147	0.292774	4.709235	0.023869	14.446764	0.003046
1650.332764	-3.074609	36.031929	-46.440655	43.939045	-37.572796	52.821079	-32.381012	109.804085	5.777951	0	3.432308	0.294599	4.708684	0.02382	14.445053	0.003027
1653.817017	-3.176775	36.082325	-46.705463	44.067623	-37.707172	53.020947	-32.540421	110.102287	5.776651	0	3.424461	0.296432	4.708133	0.023771	14.443353	0.003009
1657.301514	-3.279337	36.132687	-46.970688	44.196766	-37.841568	53.220837	-32.697971	110.399956	5.77536	0	3.416608	0.298272	4.707582	0.023722	14.441665	0.002991
1660.786865	-3.382252	36.183033	-47.236355	44.326485	-37.975929	53.421036	-32.853699	110.697044	5.774076	0	3.408747	0.30012	4.70703	0.023674	14.439986	0.002973
1664.272705	-3.485631	36.233345	-47.502434	44.456772	-38.1101	53.622158	-33.007603	110.993477	5.772803	0	3.400879	0.301975	4.706479	0.023625	14.438319	0.002956
1667.759033	-3.589491	36.28363	-47.76894	44.587627	-38.244293	53.823315	-33.15971	111.289192	5.771541	0	3.393004	0.303838	4.705928	0.023577	14.436664	0.002938
1671.246094	-3.693708	36.333904	-48.035881	44.719063	-38.378414	54.024929	-33.310055	111.584152	5.770285	0	3.385121	0.305709	4.70536	0.023528	14.435018	0.002921
1674.733643	-3.798315	36.384155	-48.30323	44.851059	-38.512375	54.22731	-33.458649	111.878258	5.769038	0	3.37723	0.307588	4.704809	0.02348	14.433383	0.002904
1678.22168	-3.903485	36.434383	-48.571003	44.983624	-38.646355	54.429726	-33.605518	112.171463	5.767802	0	3.369332	0.309474	4.704257	0.023432	14.431758	0.002887
1681.710327	-4.009009	36.484604	-48.839188	45.116756	-38.780216	54.632736	-33.75069	112.463715	5.766574	0	3.361427	0.311368	4.703705	0.023385	14.430143	0.00287
1685.199585	-4.114887	36.534813	-49.107792	45.250462	-38.913956	54.836369	-33.894196	112.754951	5.765353	0	3.353513	0.31327	4.703153	0.023337	14.42854	0.002854
1688.689453	-4.221343	36.585007	-49.376808	45.384731	-39.047718	55.040031	-34.03606	113.04512	5.764143	0	3.345592	0.31518	4.7026	0.02329	14.426946	0.002837
